# Supplementary material for: Improved downstream functional analysis of single-cell RNA-sequence data using DGAN
Source: Sci Rep. 2023 Jan 28;13:1618. doi: 10.1038/s41598-023-28952-y (PMC9884242; doi:10.1038/s41598-023-28952-y)
Supplement: Supplementary file 2 — Supplementary Information 2. [file 41598_2023_28952_MOESM2_ESM.xlsx]

## Sheet: supplementary_table_4_DGAN
Table S4: Differential Expression Analysis output of PBMC raw and its imputed dataset corresponding to figure 5
Raw data										Imputed data
geneName	baseMean	log2FoldChange	lfcSE	stat	pvalue	padj				geneName	baseMean	log2FoldChange	lfcSE	stat	pvalue	padj
AL627309.1	0.00588213	0.016566	4.40121	0.00376396	0.996997	0.99989				AL627309.1	22.0488	0.0373744	0.0387163	0.965341	0.334374	0.66264
AL669831.5	0.0705041	-0.0461859	0.781318	-0.0591128	0.952862	0.99989				AL669831.5	30.5249	-0.0330423	0.0467457	-0.706852	0.479659	0.734746
LINC00115	0.0340753	0.0537823	1.41695	0.0379563	0.969723	0.99989				LINC00115	20.3036	-0.0524489	0.0329264	-1.59291	0.11118	0.617174
FAM41C	0.0346782	-0.0227626	1.32917	-0.0171255	0.986337	0.99989				FAM41C	17.9623	-0.0755704	0.0359856	-2.10001	0.0357275	0.617174
NOC2L	0.306838	0.102954	0.244421	0.421217	0.673597	0.99989				NOC2L	17.0833	-0.0362544	0.0310825	-1.1664	0.243455	0.622528
KLHL17	0.0243937	-0.0610243	1.73823	-0.0351071	0.971994	0.99989				KLHL17	18.8681	-0.00688841	0.0235303	-0.292747	0.769716	0.867045
PLEKHN1	0.00388821	-0.0174525	4.52057	-0.00386068	0.99692	0.99989				PLEKHN1	21.983	-0.0607343	0.0385797	-1.57425	0.115429	0.617174
AL645608.8	0.0096473	-0.0535813	3.1516	-0.0170013	0.986436	0.99989				AL645608.8	61.8255	-0.0957893	0.0719113	-1.33205	0.182845	0.617174
HES4	0.101571	-0.0270841	1.03225	-0.0262378	0.979068	0.99989				HES4	42.0748	-0.0424919	0.0674579	-0.629902	0.528759	0.751887
ISG15	0.615099	-0.401232	0.243412	-1.64837	0.0992775	0.99989				ISG15	31.6489	-0.0327877	0.0482142	-0.680043	0.496477	0.74121
AGRN	0.0097548	-0.0535812	3.15005	-0.0170096	0.986429	0.99989				AGRN	20.0765	0.0227249	0.0329894	0.688854	0.490915	0.739287
C1orf159	0.0311712	-0.011064	1.45032	-0.00762865	0.993913	0.99989				C1orf159	18.9475	-0.070017	0.0366699	-1.90938	0.0562124	0.617174
LINC01342	0.00296485	0.00699902	4.52057	0.00154826	0.998765	0.99989				LINC01342	29.8242	0.0730316	0.0456581	1.59953	0.109702	0.617174
TNFRSF18	0.0501289	0.104796	1.20465	0.0869929	0.930677	0.99989				TNFRSF18	26.7937	0.0706533	0.0413597	1.70826	0.0875874	0.617174
TNFRSF4	0.08016	0.0654301	0.939014	0.0696796	0.944449	0.99989				TNFRSF4	19.713	0.0257188	0.0267998	0.959661	0.337226	0.663581
SDF4	0.398172	-0.034349	0.236447	-0.145272	0.884496	0.99989				SDF4	19.7462	-0.0465787	0.0300525	-1.54991	0.121162	0.617174
B3GALT6	0.118762	-0.000522581	0.50034	-0.00104445	0.999167	0.99989				B3GALT6	24.0385	0.0187799	0.0205084	0.915718	0.359815	0.675218
C1QTNF12	0.00584	-0.0387136	4.40338	-0.0087918	0.992985	0.99989				C1QTNF12	18.8681	-0.045099	0.0293833	-1.53485	0.12482	0.617174
UBE2J2	0.325812	-0.0816836	0.224232	-0.364281	0.715648	0.99989				UBE2J2	25.5662	-0.0390998	0.0377876	-1.03473	0.300797	0.647981
LINC01786	0.00389186	-0.0174525	4.52057	-0.00386068	0.99692	0.99989				LINC01786	24.404	0.0688271	0.0457824	1.50335	0.132748	0.617174
SCNN1D	0.00869945	-0.00149591	3.62807	-0.000412315	0.999671	0.99989				SCNN1D	19.2998	0.0164811	0.0224354	0.734602	0.462582	0.726294
ACAP3	0.169117	0.171218	0.398058	0.430134	0.667098	0.99989				ACAP3	76.7609	-0.112069	0.081384	-1.37704	0.1685	0.617174
PUSL1	0.0664004	0.0824527	0.809542	0.101851	0.918875	0.99989				PUSL1	20.9635	-0.0185009	0.0226872	-0.81548	0.414798	0.704012
INTS11	0.316804	0.363036	0.236777	1.53324	0.125216	0.99989				INTS11	23.495	-0.0609336	0.0417552	-1.45931	0.14448	0.617174
CPTP	0.0810872	0.0441668	0.70736	0.0624389	0.950213	0.99989				CPTP	21.0053	-0.0433201	0.030251	-1.43202	0.152137	0.617174
TAS1R3	0.00291358	0.00699902	4.52057	0.00154826	0.998765	0.99989				TAS1R3	18.9807	0.0110175	0.0314117	0.350746	0.725779	0.841096
DVL1	0.0702012	0.00909556	0.771981	0.0117821	0.990599	0.99989				DVL1	19.6996	0.0158659	0.0363033	0.437037	0.662085	0.807806
MXRA8	0.00390204	0.0101872	4.52057	0.00225353	0.998202	0.99989				MXRA8	51.9974	-0.0611511	0.0629727	-0.971072	0.331512	0.660854
AURKAIP1	0.714151	-0.169685	0.177338	-0.956841	0.338647	0.99989				AURKAIP1	22.8348	0.0445586	0.0357732	1.24559	0.212917	0.617174
CCNL2	0.337927	-0.109489	0.22846	-0.479249	0.631762	0.99989				CCNL2	28.6702	-0.0245481	0.0374776	-0.655006	0.512464	0.747062
MRPL20	0.828927	0.154873	0.186624	0.829866	0.406615	0.99989				MRPL20	19.9109	-0.0675618	0.0387922	-1.74163	0.0815729	0.617174
AL391244.3	0.0029145	0.00699902	4.52057	0.00154826	0.998765	0.99989				AL391244.3	42.4072	-0.0333608	0.0618789	-0.539131	0.589797	0.769442
ANKRD65	0.00384244	0.0101872	4.52057	0.00225353	0.998202	0.99989				ANKRD65	31.2327	-0.0225204	0.0438262	-0.513857	0.607352	0.778435
ATAD3C	0.0151904	0.0208387	2.30143	0.00905468	0.992776	0.99989				ATAD3C	29.5752	-0.0431339	0.0556272	-0.77541	0.438098	0.713996
ATAD3B	0.07363	0.0186604	0.754757	0.0247238	0.980275	0.99989				ATAD3B	21.2909	-0.0561315	0.037292	-1.50519	0.132276	0.617174
ATAD3A	0.0704684	0.0122837	0.800488	0.0153453	0.987757	0.99989				ATAD3A	27.935	0.078908	0.0444554	1.77499	0.0758993	0.617174
TMEM240	0.00391535	0.0101872	4.52057	0.00225353	0.998202	0.99989				TMEM240	62.782	-0.090924	0.0764	-1.1901	0.234006	0.618194
SSU72	1.01546	-0.0280677	0.151859	-0.184828	0.853364	0.99989				SSU72	21.8413	-0.0564973	0.0366398	-1.54196	0.123082	0.617174
AL645728.1	0.12557	-0.0334862	0.55371	-0.060476	0.951777	0.99989				AL645728.1	25.1686	-0.0496474	0.040473	-1.22668	0.219943	0.617174
FNDC10	0.0349048	0.00168965	1.35671	0.0012454	0.999006	0.99989				FNDC10	24.0108	0.0434409	0.0303817	1.42984	0.152764	0.617174
AL691432.2	0.0428479	0.00274454	1.14167	0.00240397	0.998082	0.99989				AL691432.2	83.5937	-0.125092	0.0836552	-1.49532	0.13483	0.617174
MIB2	0.21708	-0.0930962	0.305481	-0.304753	0.760554	0.99989				MIB2	26.2891	0.0420804	0.0299865	1.40331	0.160523	0.617174
MMP23B	0.0488896	0.0463261	1.227	0.0377557	0.969882	0.99989				MMP23B	18.8981	0.00976224	0.0346284	0.281914	0.778009	0.871905
CDK11B	0.178537	-0.131748	0.357135	-0.368901	0.712201	0.99989				CDK11B	31.2927	-0.00815977	0.0349942	-0.233175	0.815625	0.895065
FO704657.1	0.00580864	0.0165659	4.40501	0.0037607	0.996999	0.99989				FO704657.1	21.7465	0.0307102	0.0240472	1.27708	0.201574	0.617174
SLC35E2B	0.157052	-0.0111716	0.392439	-0.0284671	0.97729	0.99989				SLC35E2B	45.4325	-0.0470857	0.0696022	-0.676498	0.498725	0.742028
CDK11A	0.236987	0.172069	0.293011	0.587245	0.557039	0.99989				CDK11A	38.4619	-0.015199	0.0450608	-0.337301	0.73589	0.847203
SLC35E2A	0.119458	0.0334947	0.492494	0.0680103	0.945777	0.99989				SLC35E2A	40.1761	-0.020089	0.0483809	-0.415225	0.677977	0.816307
NADK	0.48891	0.0325205	0.245332	0.132557	0.894544	0.99989				NADK	21.4565	0.0325265	0.033335	0.975746	0.329191	0.660212
GNB1	1.10425	-0.00643713	0.186296	-0.0345531	0.972436	0.99989				GNB1	18.9238	-0.0553837	0.0315427	-1.75583	0.0791168	0.617174
AL109917.1	0.00194082	0.00381081	4.52057	0.000842993	0.999327	0.99989				AL109917.1	30.1183	-0.0399657	0.047974	-0.833072	0.404804	0.70122
GABRD	0.00291102	0.00699902	4.52057	0.00154826	0.998765	0.99989				GABRD	18.4687	-0.0420586	0.0289131	-1.45465	0.145765	0.617174
PRKCZ	0.0426352	0.0271969	1.14144	0.0238269	0.980991	0.99989				PRKCZ	17.9231	0.00265853	0.0298716	0.0889985	0.929083	0.958489
AL590822.2	0.0117385	-0.01956	2.79033	-0.00700993	0.994407	0.99989				AL590822.2	26.4447	0.0778195	0.043565	1.78629	0.0740531	0.617174
FAAP20	0.532686	-0.187996	0.204009	-0.921509	0.356785	0.99989				FAAP20	45.2822	-0.0501077	0.0701559	-0.714233	0.475083	0.732494
SKI	0.135078	-0.108978	0.469473	-0.232128	0.816439	0.99989				SKI	22.8224	0.0475802	0.039571	1.2024	0.229209	0.617174
MORN1	0.0185165	-0.0248765	2.20078	-0.0113035	0.990981	0.99989				MORN1	23.0795	-0.0216348	0.0245551	-0.881072	0.378279	0.684518
RER1	0.705562	-0.195251	0.191797	-1.01801	0.308673	0.99989				RER1	55.7719	-0.0578015	0.0717962	-0.805077	0.420775	0.705388
PEX10	0.0574035	0.0505696	0.907841	0.0557032	0.955578	0.99989				PEX10	40.2603	0.00883362	0.0559378	0.157919	0.874521	0.930191
PLCH2	0.0334376	-0.0323277	1.38639	-0.0233179	0.981397	0.99989				PLCH2	21.1925	-0.0222644	0.0232191	-0.958886	0.337616	0.663724
PANK4	0.0849928	-0.108924	0.708321	-0.153778	0.877785	0.99989				PANK4	21.4025	-0.0623164	0.037144	-1.6777	0.0934055	0.617174
AL139246.5	0.178273	-0.137625	0.388924	-0.353862	0.723442	0.99989				AL139246.5	28.328	0.0869799	0.0464392	1.87299	0.0610703	0.617174
TNFRSF14-AS1	0.0529122	0.0346279	1.00345	0.0345088	0.972471	0.99989				TNFRSF14-AS1	72.4666	-0.104068	0.0791298	-1.31516	0.188457	0.617174
TNFRSF14	0.741281	0.0160689	0.178349	0.0900983	0.928209	0.99989				TNFRSF14	21.4748	0.0344854	0.0331749	1.0395	0.298571	0.64723
AL139246.3	0.00777374	0.0229556	3.64975	0.00628963	0.994982	0.99989				AL139246.3	17.5938	-0.0563214	0.0322105	-1.74854	0.0803702	0.617174
FAM213B	0.0654599	0.0176064	0.850485	0.0207016	0.983484	0.99989				FAM213B	25.5864	0.0446687	0.0298445	1.49672	0.134467	0.617174
MMEL1	0.00676999	-0.00788481	4.35937	-0.00180871	0.998557	0.99989				MMEL1	27.8781	-0.0491688	0.0491172	-1.00105	0.316802	0.65536
TTC34	0.0205492	0.00914253	1.97211	0.00463591	0.996301	0.99989				TTC34	48.4313	-0.0453215	0.0677607	-0.668847	0.503593	0.744315
MEGF6	0.0279782	-0.0206292	1.52197	-0.0135543	0.989186	0.99989				MEGF6	23.6718	-0.0498064	0.0380804	-1.30793	0.190897	0.617174
AL513320.1	0.00297002	-0.0206407	4.52057	-0.00456595	0.996357	0.99989				AL513320.1	55.3113	-0.0746147	0.0678208	-1.10017	0.271256	0.631187
TPRG1L	0.174343	-0.147213	0.351589	-0.418707	0.67543	0.99989				TPRG1L	82.4218	-0.127443	0.0863729	-1.4755	0.140078	0.617174
WRAP73	0.169347	0.00258791	0.391323	0.00661323	0.994723	0.99989				WRAP73	16.9192	-0.0293385	0.0303409	-0.966963	0.333562	0.662355
SMIM1	0.014147	-0.0376315	2.40488	-0.015648	0.987515	0.99989				SMIM1	74.8428	-0.11706	0.0776186	-1.50815	0.131517	0.617174
LRRC47	0.233135	0.0498649	0.298963	0.166793	0.867533	0.99989				LRRC47	22.7306	-0.0480268	0.0347338	-1.38271	0.166753	0.617174
CEP104	0.136726	0.00477324	0.482403	0.00989472	0.992105	0.99989				CEP104	42.6683	-0.00884904	0.0576513	-0.153493	0.87801	0.931948
DFFB	0.0492904	-0.0886879	1.00288	-0.0884329	0.929533	0.99989				DFFB	40.3406	0.00962808	0.0582177	0.165381	0.868644	0.926854
C1orf174	0.202667	0.0308258	0.333521	0.0924254	0.92636	0.99989				C1orf174	43.3063	-0.0277914	0.0570426	-0.487205	0.626113	0.787205
LINC01134	0.00195249	0.00381081	4.52057	0.000842993	0.999327	0.99989				LINC01134	28.6443	0.0885292	0.0481723	1.83776	0.0660976	0.617174
NPHP4	0.0290736	-0.0174414	1.599	-0.0109077	0.991297	0.99989				NPHP4	18.6349	-0.0275253	0.025911	-1.0623	0.288099	0.641823
KCNAB2	0.403761	0.307411	0.242133	1.26959	0.204229	0.99989				KCNAB2	42.2253	-0.00410934	0.0599722	-0.0685207	0.945371	0.968113
RPL22	15.647	-0.00627351	0.0907096	-0.0691604	0.944862	0.99989				RPL22	17.7574	-0.0551347	0.0321508	-1.71488	0.0863681	0.617174
RNF207	0.00972519	0.0293395	3.15048	0.00931271	0.99257	0.99989				RNF207	36.7475	0.0330653	0.0523767	0.631298	0.527846	0.751887
ICMT	0.0892612	-0.117435	0.666114	-0.176299	0.860059	0.99989				ICMT	22.4516	-0.0585232	0.0387672	-1.50961	0.131144	0.617174
ACOT7	0.0448024	0.0154973	1.20577	0.0128527	0.989745	0.99989				ACOT7	20.207	0.0112749	0.0216922	0.519768	0.603225	0.776384
AL031848.2	0.00877424	-0.0291323	3.37718	-0.00862622	0.993117	0.99989				AL031848.2	32.1308	0.0641341	0.0494397	1.29722	0.194556	0.617174
HES2	0.0038982	-0.0174525	4.52057	-0.00386068	0.99692	0.99989				HES2	21.519	-0.0433201	0.0309852	-1.39809	0.162085	0.617174
ESPN	0.00195066	-0.0238289	4.52057	-0.00527122	0.995794	0.99989				ESPN	18.5559	0.0141599	0.026452	0.535308	0.592437	0.77012
TNFRSF25	0.246037	0.00597289	0.362613	0.0164718	0.986858	0.99989				TNFRSF25	23.1452	-0.0592633	0.040345	-1.46891	0.141856	0.617174
PLEKHG5	0.00782503	0.0229556	3.64843	0.00629191	0.99498	0.99989				PLEKHG5	31.2031	0.0714168	0.0494559	1.44405	0.148725	0.617174
NOL9	0.159822	-0.00162234	0.390572	-0.00415376	0.996686	0.99989				NOL9	21.1064	0.0310229	0.0362703	0.855324	0.392372	0.694498
ZBTB48	0.0997959	-0.0334593	0.599104	-0.0558489	0.955462	0.99989				ZBTB48	35.4126	0.0400025	0.0587882	0.680452	0.496218	0.741105
KLHL21	0.0788267	0.0101494	0.747688	0.0135744	0.98917	0.99989				KLHL21	87.671	-0.116875	0.0827847	-1.41179	0.158012	0.617174
PHF13	0.019037	0.0612347	2.0441	0.0299568	0.976102	0.99989				PHF13	81.6174	-0.11742	0.0792083	-1.48241	0.13823	0.617174
THAP3	0.0701822	0.00909547	0.800214	0.0113663	0.990931	0.99989				THAP3	49.4074	-0.0478352	0.0604573	-0.791222	0.428814	0.708577
DNAJC11	0.0720046	-0.0398093	0.781623	-0.0509317	0.95938	0.99989				DNAJC11	21.6947	-0.0485363	0.0331271	-1.46515	0.142879	0.617174
LINC01672	0.00292746	-0.0206407	4.52057	-0.00456595	0.996357	0.99989				LINC01672	22.0912	0.0354516	0.0288934	1.22698	0.21983	0.617174
CAMTA1-DT	0.00485941	-0.0142643	4.52057	-0.00315542	0.997482	0.99989				CAMTA1-DT	18.0678	-0.0508447	0.0306646	-1.65809	0.0972994	0.617174
CAMTA1	0.40772	-0.0634236	0.225782	-0.280906	0.778782	0.99989				CAMTA1	17.9747	-0.0693813	0.0339596	-2.04306	0.0410469	0.617174
VAMP3	0.319528	-0.0536809	0.269295	-0.199339	0.841998	0.99989				VAMP3	20.8441	-0.0512671	0.0323356	-1.58547	0.112859	0.617174
PER3	0.0407824	-0.00682107	1.30082	-0.00524367	0.995816	0.99989				PER3	49.454	-0.0502799	0.0562743	-0.893479	0.371601	0.679599
Z98884.1	0.00290747	0.00699902	4.52057	0.00154826	0.998765	0.99989				Z98884.1	59.9206	-0.0892758	0.0736204	-1.21265	0.225264	0.617174
UTS2	0.00395587	0.0101872	4.52057	0.00225353	0.998202	0.99989				UTS2	16.963	-0.0209623	0.0293928	-0.71318	0.475735	0.732494
TNFRSF9	0.0127152	-0.0163735	2.93776	-0.00557348	0.995553	0.99989				TNFRSF9	16.5594	-0.0382495	0.0325322	-1.17574	0.239698	0.619874
PARK7	1.97401	-0.213685	0.133761	-1.59751	0.110151	0.99989				PARK7	21.5458	0.0279151	0.0217886	1.28118	0.200129	0.617174
AL034417.4	0.00584585	0.0165659	4.40308	0.00376236	0.996998	0.99989				AL034417.4	54.4298	-0.0583193	0.0730082	-0.798805	0.424404	0.706446
RERE	0.31186	-0.140248	0.248304	-0.564822	0.572195	0.99989				RERE	20.6408	-0.0284062	0.0249395	-1.139	0.254701	0.624039
AL096855.1	0.00483062	0.0133754	4.52057	0.0029588	0.997639	0.99989				AL096855.1	22.0709	-0.062602	0.0405004	-1.54571	0.122174	0.617174
ENO1	2.7617	-0.0421123	0.144016	-0.292414	0.76997	0.99989				ENO1	20.2399	0.0213258	0.0389143	0.54802	0.583678	0.767003
ENO1-AS1	0.00978575	0.00169926	3.14961	0.000539516	0.99957	0.99989				ENO1-AS1	41.7282	-0.000242071	0.0622494	-0.00388873	0.996897	0.99834
CA6	0.00293228	0.00699902	4.52057	0.00154826	0.998765	0.99989				CA6	21.291	-0.0485398	0.0329322	-1.47393	0.140501	0.617174
SLC2A5	0.00295814	-0.0206407	4.52057	-0.00456595	0.996357	0.99989				SLC2A5	19.8674	0.0246048	0.0257162	0.956784	0.338676	0.664518
GPR157	0.0331832	-0.00468764	1.48338	-0.0031601	0.997479	0.99989				GPR157	44.3259	-0.0349913	0.0469676	-0.745008	0.456267	0.722268
H6PD	0.17304	0.0982129	0.402624	0.243932	0.807283	0.99989				H6PD	24.6954	-0.0438249	0.0367671	-1.19196	0.233277	0.61759
SPSB1	0.0116686	-0.0472004	2.79096	-0.0169119	0.986507	0.99989				SPSB1	23.4483	-0.0410198	0.033378	-1.22895	0.219092	0.617174
SLC25A33	0.0944	-0.0525891	0.660087	-0.0796699	0.9365	0.99989				SLC25A33	23.09	-0.0245275	0.027318	-0.897851	0.369265	0.67845
TMEM201	0.0165496	-0.0312539	2.29601	-0.0136123	0.989139	0.99989				TMEM201	32.9678	0.0184018	0.0335367	0.548707	0.583207	0.766838
PIK3CD	0.420307	-0.0601486	0.232922	-0.258235	0.796226	0.99989				PIK3CD	17.9051	-0.00184852	0.0253324	-0.0729707	0.941829	0.965594
PIK3CD-AS1	0.0116086	0.00807839	2.94821	0.0027401	0.997814	0.99989				PIK3CD-AS1	30.1586	0.0436848	0.036223	1.206	0.227819	0.617174
PIK3CD-AS2	0.0132114	-0.00999357	2.64233	-0.00378211	0.996982	0.99989				PIK3CD-AS2	21.6795	-0.0588528	0.0366122	-1.60746	0.107953	0.617174
CLSTN1	0.210667	-0.167734	0.326902	-0.513101	0.607881	0.99989				CLSTN1	31.1408	0.0269377	0.0314684	0.856023	0.391985	0.694391
CTNNBIP1	0.180372	0.0714083	0.391443	0.182423	0.85525	0.99989				CTNNBIP1	29.5809	-0.00356643	0.0300626	-0.118633	0.905566	0.946414
LZIC	0.148459	0.0493226	0.435017	0.113381	0.909729	0.99989				LZIC	18.7183	0.00946664	0.0343122	0.275897	0.782627	0.874809
NMNAT1	0.0728395	-0.0950908	0.790946	-0.120224	0.904306	0.99989				NMNAT1	21.2989	-0.0428162	0.0305413	-1.40191	0.160941	0.617174
RBP7	0.486814	0.347551	0.391514	0.88771	0.374697	0.99989				RBP7	26.6705	0.0568561	0.0361473	1.5729	0.115742	0.617174
UBE4B	0.180568	-0.0390612	0.379589	-0.102904	0.918039	0.99989				UBE4B	25.2402	-0.0578517	0.047086	-1.22864	0.219207	0.617174
KIF1B	0.108492	0.0228758	0.621411	0.0368128	0.970634	0.99989				KIF1B	25.982	0.067897	0.0411048	1.6518	0.0985744	0.617174
AL139424.3	0.00389941	-0.0174525	4.52057	-0.00386068	0.99692	0.99989				AL139424.3	21.0854	0.0159854	0.0212734	0.751426	0.452396	0.721086
AL139424.2	0.00489026	0.0133754	4.52057	0.0029588	0.997639	0.99989				AL139424.2	38.3066	-0.0139687	0.0421432	-0.331458	0.740298	0.850285
PGD	0.669411	0.118573	0.3108	0.381509	0.702826	0.99989				PGD	21.2853	0.0322927	0.0315021	1.02509	0.305318	0.650099
CENPS	0.0170656	0.0304052	2.12434	0.0143128	0.98858	0.99989				CENPS	17.003	-0.0201484	0.0293149	-0.687311	0.491887	0.739515
DFFA	0.162163	-0.13025	0.422857	-0.308023	0.758065	0.99989				DFFA	16.9445	-0.0271924	0.0303638	-0.895554	0.370491	0.67896
PEX14	0.0484589	-0.147158	1.05058	-0.140073	0.888602	0.99989				PEX14	21.6062	0.032802	0.0286685	1.14418	0.252549	0.62284
CASZ1	0.0288622	0.0931207	1.64165	0.0567237	0.954765	0.99989				CASZ1	31.7059	0.034304	0.0367843	0.932574	0.35104	0.670446
C1orf127	0.00384974	0.0101872	4.52057	0.00225353	0.998202	0.99989				C1orf127	32.7924	-0.0354925	0.0520807	-0.68149	0.495562	0.741079
TARDBP	0.363606	-0.212212	0.234188	-0.906161	0.364851	0.99989				TARDBP	16.6513	-0.028901	0.0337513	-0.856293	0.391836	0.694357
AL109811.3	0.00582312	-0.0110739	4.40425	-0.00251436	0.997994	0.99989				AL109811.3	100.726	-0.116453	0.0844847	-1.37839	0.168084	0.617174
SRM	0.502037	-0.116825	0.228238	-0.511857	0.608751	0.99989				SRM	25.9984	-0.0239489	0.0323793	-0.739636	0.459521	0.724403
EXOSC10	0.142584	0.0791852	0.442249	0.179051	0.857897	0.99989				EXOSC10	28.2143	0.0271647	0.0249308	1.0896	0.275888	0.633634
AL109811.1	0.00292565	0.00699902	4.52057	0.00154826	0.998765	0.99989				AL109811.1	20.8174	0.027043	0.0301516	0.896901	0.369772	0.678735
MTOR	0.0722849	-0.178013	0.763389	-0.233188	0.815616	0.99989				MTOR	24.5053	-0.0182541	0.0266353	-0.685333	0.493134	0.740357
UBIAD1	0.132906	-0.146183	0.468472	-0.312043	0.755008	0.99989				UBIAD1	29.0628	-0.0381183	0.0447121	-0.852527	0.393922	0.695462
FBXO2	0.0175672	0.0548575	2.12241	0.0258468	0.97938	0.99989				FBXO2	76.0616	-0.109773	0.0787628	-1.39371	0.163404	0.617174
FBXO44	0.100873	0.0494629	0.587721	0.0841605	0.932929	0.99989				FBXO44	19.9186	-0.0546286	0.0331288	-1.64898	0.0991521	0.617174
FBXO6	0.0976335	0.0430863	0.616197	0.0699229	0.944255	0.99989				FBXO6	18.2304	-0.00393679	0.0246695	-0.159581	0.873211	0.929341
MAD2L2	0.170915	0.0120438	0.392907	0.0306531	0.975546	0.99989				MAD2L2	28.5814	-0.0357453	0.0434318	-0.823023	0.410495	0.702919
DRAXIN	0.01268	0.0112687	2.78269	0.00404956	0.996769	0.99989				DRAXIN	19.5106	0.0172435	0.0309479	0.557177	0.577407	0.764217
AGTRAP	0.756173	-0.122487	0.247089	-0.495719	0.620093	0.99989				AGTRAP	25.6246	-0.0391558	0.0375337	-1.04322	0.296847	0.646346
C1orf167	0.00292146	0.00699902	4.52057	0.00154826	0.998765	0.99989				C1orf167	21.8961	-0.0503671	0.0337385	-1.49287	0.135471	0.617174
MTHFR	0.265137	0.0417201	0.308858	0.135079	0.89255	0.99989				MTHFR	22.1663	0.0398819	0.0395694	1.0079	0.313504	0.653469
CLCN6	0.0764775	0.0835067	0.75543	0.110542	0.91198	0.99989				CLCN6	24.7407	0.0438	0.0293204	1.49384	0.135216	0.617174
NPPA-AS1	0.00580167	0.0165659	4.40537	0.00376039	0.997	0.99989				NPPA-AS1	17.4003	-0.0144455	0.027346	-0.52825	0.597326	0.772514
KIAA2013	0.326234	-0.278399	0.243926	-1.14132	0.253735	0.99989				KIAA2013	26.7373	-0.0216715	0.0328176	-0.660364	0.50902	0.746892
PLOD1	0.0711597	-0.0429977	0.820466	-0.0524065	0.958205	0.99989				PLOD1	16.6477	-0.0265889	0.0334264	-0.795448	0.426353	0.707328
MFN2	0.108747	0.105798	0.558248	0.189518	0.849687	0.99989				MFN2	26.1739	0.0858021	0.0454365	1.88839	0.058973	0.617174
MIIP	0.220788	-0.0771758	0.322387	-0.239389	0.810804	0.99989				MIIP	28.5834	-0.0137336	0.0334752	-0.410262	0.681614	0.818201
TNFRSF8	0.0445731	0.0335729	1.25121	0.0268324	0.978593	0.99989				TNFRSF8	18.4827	0.00992879	0.0240537	0.412777	0.67977	0.81716
TNFRSF1B	1.30828	-0.13324	0.259708	-0.513038	0.607925	0.99989				TNFRSF1B	21.3249	-0.0536366	0.0344227	-1.55817	0.119192	0.617174
VPS13D	0.148992	0.0185441	0.44838	0.041358	0.967011	0.99989				VPS13D	59.1505	-0.0875002	0.068587	-1.27576	0.202042	0.617174
DHRS3	0.0810621	-0.0143031	0.756436	-0.0189085	0.984914	0.99989				DHRS3	87.5921	-0.119734	0.0810249	-1.47774	0.139477	0.617174
PRDM2	0.444199	-0.145085	0.222587	-0.651816	0.51452	0.99989				PRDM2	20.8229	0.0287494	0.0285004	1.00874	0.3131	0.653243
TMEM51	0.0144781	0.0176494	2.40317	0.00734421	0.99414	0.99989				TMEM51	23.1591	-0.0349898	0.030159	-1.16018	0.245977	0.622817
AL031283.1	0.00491149	-0.0142643	4.52057	-0.00315542	0.997482	0.99989				AL031283.1	23.9388	-0.0394541	0.0337475	-1.1691	0.242364	0.622469
EFHD2	1.8166	0.158453	0.227701	0.695882	0.486503	0.99989				EFHD2	16.3602	-0.0401453	0.0338237	-1.1869	0.235268	0.618455
CASP9	0.0496824	-0.0302184	1.01853	-0.0296687	0.976331	0.99989				CASP9	20.4881	-0.0442371	0.0301753	-1.466	0.142647	0.617174
DNAJC16	0.106594	-0.121704	0.584335	-0.208278	0.835012	0.99989				DNAJC16	24.5399	0.060848	0.0393093	1.54793	0.121639	0.617174
AL121992.3	0.00390057	-0.0174525	4.52057	-0.00386068	0.99692	0.99989				AL121992.3	27.7536	-0.0484643	0.0462424	-1.04805	0.294616	0.644996
AGMAT	0.0322073	-0.00468744	1.45017	-0.00323234	0.997421	0.99989				AGMAT	26.5937	-0.0486156	0.0433416	-1.12169	0.261996	0.625925
DDI2	0.183779	-0.0600986	0.397489	-0.151196	0.879821	0.99989				DDI2	17.4218	-0.00662015	0.0305707	-0.216552	0.828558	0.903294
PLEKHM2	0.213599	0.0684103	0.335266	0.204048	0.838316	0.99989				PLEKHM2	28.7271	0.0833956	0.0464253	1.79634	0.0724403	0.617174
SLC25A34	0.00679607	-0.0355181	3.98329	-0.00891678	0.992886	0.99989				SLC25A34	31.8866	-0.0109481	0.0377924	-0.289691	0.772053	0.868581
FBLIM1	0.0253042	-0.085476	1.64429	-0.0519836	0.958542	0.99989				FBLIM1	21.4269	0.0354964	0.0274994	1.29081	0.196771	0.617174
UQCRHL	0.0121389	-0.0163702	2.64922	-0.00617923	0.99507	0.99989				UQCRHL	37.9607	-0.0137156	0.0372541	-0.368163	0.712752	0.833843
AL450998.2	0.119832	0.0611354	0.492484	0.124137	0.901207	0.99989				AL450998.2	17.3528	-0.00987632	0.0280829	-0.351684	0.725075	0.840761
SPEN	0.383036	-0.291565	0.257012	-1.13444	0.25661	0.99989				SPEN	17.1255	-0.0158233	0.0320242	-0.494103	0.621233	0.785351
ZBTB17	0.0926423	0.140896	0.660182	0.21342	0.831	0.99989				ZBTB17	52.4948	-0.0640877	0.0620221	-1.0333	0.301462	0.648274
EPHA2	0.00772518	-0.115249	3.95314	-0.0291539	0.976742	0.99989				EPHA2	17.8113	-0.00967269	0.0261084	-0.370482	0.711024	0.83281
ARHGEF19	0.030658	-0.0663451	1.41836	-0.0467761	0.962692	0.99989				ARHGEF19	25.6763	0.0384511	0.0267281	1.4386	0.150263	0.617174
CPLANE2	0.00585128	-0.0110738	4.40279	-0.00251518	0.997993	0.99989				CPLANE2	20.5492	0.0242019	0.0313244	0.772622	0.439746	0.714507
FBXO42	0.167648	-0.0345266	0.369959	-0.0933256	0.925645	0.99989				FBXO42	20.7649	-0.0448091	0.0310696	-1.44222	0.149241	0.617174
SZRD1	0.328975	0.228519	0.237865	0.960709	0.336699	0.99989				SZRD1	18.279	-0.0597099	0.0323023	-1.84847	0.0645337	0.617174
NECAP2	0.68017	0.104167	0.197371	0.52777	0.597659	0.99989				NECAP2	21.4318	0.0313794	0.0363386	0.863529	0.387847	0.691253
LINC01772	0.0537504	-0.0206535	1.00313	-0.0205891	0.983573	0.99989				LINC01772	18.8681	-0.00443859	0.0232456	-0.190943	0.84857	0.91421
AL137802.2	0.0147541	0.0452887	2.51079	0.0180377	0.985609	0.99989				AL137802.2	32.4613	0.0436186	0.042791	1.01934	0.308041	0.65178
NBPF1	0.00969089	0.00169925	3.15097	0.000539277	0.99957	0.99989				NBPF1	20.2038	-0.0315843	0.0256876	-1.22955	0.218864	0.617174
CROCC	0.0528332	-0.0238417	0.988064	-0.0241297	0.980749	0.99989				CROCC	28.9337	-0.0367058	0.0450482	-0.814811	0.41518	0.704012
BX284668.5	0.107839	0.0473284	0.584605	0.0809579	0.935475	0.99989				BX284668.5	18.0648	-0.0657254	0.0334903	-1.96252	0.0497016	0.617174
BX284668.6	0.117732	-0.0345399	0.540901	-0.0638562	0.949085	0.99989				BX284668.6	17.9948	0.00444429	0.0269619	0.164836	0.869073	0.927117
ATP13A2	0.126372	-0.223783	0.529947	-0.422275	0.672825	0.99989				ATP13A2	21.8135	0.0304539	0.0222103	1.37116	0.170324	0.617174
SDHB	0.512336	0.0342317	0.229138	0.149393	0.881243	0.99989				SDHB	20.4388	0.0170143	0.0215639	0.789018	0.430101	0.709071
PADI2	0.0619402	0.0633224	0.989833	0.0639728	0.948992	0.99989				PADI2	55.9231	-0.0781457	0.068526	-1.14038	0.254128	0.623917
PADI4	0.168643	0.0824668	0.591209	0.139488	0.889064	0.99989				PADI4	16.9483	-0.016832	0.0297296	-0.566171	0.571278	0.762233
PADI6	0.0048079	0.0133754	4.52057	0.0029588	0.997639	0.99989				PADI6	23.4485	-0.0347271	0.030851	-1.12564	0.260319	0.625799
RCC2	0.292013	-0.0210799	0.284419	-0.0741157	0.940918	0.99989				RCC2	71.2724	-0.0998312	0.0808843	-1.23425	0.217111	0.617174
ARHGEF10L	0.094774	-0.132323	0.681422	-0.194186	0.84603	0.99989				ARHGEF10L	17.8591	-0.0515786	0.0309406	-1.66702	0.0955108	0.617174
ALDH4A1	0.015516	0.0208387	2.30002	0.00906025	0.992771	0.99989				ALDH4A1	23.313	-0.062047	0.0411872	-1.50646	0.131948	0.617174
IFFO2	0.0477616	-0.0674243	1.12208	-0.0600886	0.952085	0.99989				IFFO2	44.3034	-0.027556	0.0504074	-0.546665	0.584609	0.767715
UBR4	0.397255	0.119505	0.249767	0.478468	0.632317	0.99989				UBR4	18.2946	-0.0167991	0.0258297	-0.65038	0.515447	0.748138
AL035413.1	0.00775557	0.0229556	3.65022	0.00628882	0.994982	0.99989				AL035413.1	17.243	-0.0105126	0.0303707	-0.346143	0.729235	0.84326
EMC1	0.121529	-0.0366744	0.506821	-0.0723616	0.942314	0.99989				EMC1	44.4174	-0.0199288	0.0586799	-0.339618	0.734144	0.846265
MRTO4	0.145486	0.122647	0.427724	0.286743	0.774309	0.99989				MRTO4	17.1263	-0.0134848	0.0295157	-0.45687	0.647764	0.800022
AKR7A2	0.391579	0.0290097	0.233995	0.123975	0.901335	0.99989				AKR7A2	16.8939	-0.0217155	0.0307294	-0.706669	0.479772	0.734746
PQLC2	0.0409717	0.0484607	1.20473	0.0402254	0.967913	0.99989				PQLC2	17.1015	-0.0240374	0.0290549	-0.82731	0.408061	0.701824
CAPZB	2.11727	-0.0139374	0.135533	-0.102834	0.918095	0.99989				CAPZB	37.8451	-0.0303897	0.0584951	-0.519526	0.603394	0.776436
MINOS1	1.19942	0.180748	0.164897	1.09613	0.273022	0.99989				MINOS1	40.6408	-0.0290843	0.0583639	-0.498327	0.618254	0.783732
NBL1	0.0176172	0.0580457	2.1226	0.0273465	0.978183	0.99989				NBL1	83.1741	-0.119631	0.0799097	-1.49708	0.134373	0.617174
TMCO4	0.0478397	-0.17161	1.06806	-0.160675	0.872349	0.99989				TMCO4	23.3112	0.0470615	0.03647	1.29042	0.196907	0.617174
OTUD3	0.0262481	-0.0270069	1.68847	-0.0159949	0.987238	0.99989				OTUD3	20.345	0.0228783	0.0328671	0.696085	0.486376	0.738543
PLA2G2C	0.000972687	0.000622598	4.52057	0.000137726	0.99989	0.99989				PLA2G2C	72.0794	-0.104212	0.0806314	-1.29244	0.196203	0.617174
UBXN10-AS1	0.0147048	0.0176494	2.40216	0.00734731	0.994138	0.99989				UBXN10-AS1	20.8366	0.0236131	0.0359281	0.657234	0.511031	0.74693
UBXN10	0.00391051	0.0101872	4.52057	0.00225353	0.998202	0.99989				UBXN10	39.1221	-0.0366317	0.0620781	-0.59009	0.55513	0.759978
CAMK2N1	0.038233	-0.0163863	1.38518	-0.0118297	0.990561	0.99989				CAMK2N1	23.463	-0.0607865	0.0411417	-1.47749	0.139544	0.617174
MUL1	0.0753774	-0.0302444	0.738129	-0.0409744	0.967316	0.99989				MUL1	28.8437	0.0795629	0.0455365	1.74724	0.0805966	0.617174
CDA	0.44827	0.260141	0.382959	0.679292	0.496953	0.99989				CDA	31.9912	0.00770798	0.0282654	0.2727	0.785084	0.875947
PINK1	0.109263	-0.00157651	0.585613	-0.00269207	0.997852	0.99989				PINK1	19.9813	-0.0579846	0.0337146	-1.71987	0.0854565	0.617174
PINK1-AS	0.00586528	0.016566	4.40207	0.00376322	0.996997	0.99989				PINK1-AS	18.7418	-0.0409624	0.028554	-1.43456	0.151413	0.617174
DDOST	0.527614	-0.502146	0.223408	-2.24767	0.0245975	0.99989				DDOST	28.1654	-0.016257	0.0325051	-0.500136	0.616979	0.783095
KIF17	0.00384115	-0.072732	4.52057	-0.0160891	0.987163	0.99989				KIF17	26.3626	-0.0505108	0.0444088	-1.13741	0.255369	0.624039
HP1BP3	0.749713	-0.24041	0.176959	-1.35856	0.174284	0.99989				HP1BP3	17.5471	-0.0313225	0.0286188	-1.09447	0.273747	0.632702
EIF4G3	0.225745	-0.113137	0.34393	-0.328955	0.74219	0.99989				EIF4G3	26.1672	-0.0190192	0.0302869	-0.627966	0.530026	0.752056
ECE1	0.141189	0.0207146	0.475686	0.0435468	0.965266	0.99989				ECE1	26.9414	0.0147581	0.0214472	0.688112	0.491382	0.739449
AL031728.1	0.00449264	0.0133754	4.52057	0.0029588	0.997639	0.99989				AL031728.1	17.776	-0.00164673	0.0306273	-0.0537668	0.957121	0.974926
USP48	0.343482	-0.0259125	0.25491	-0.101654	0.919032	0.99989				USP48	21.6325	0.0331098	0.0253818	1.30447	0.192073	0.617174
LDLRAD2	0.00576276	0.0165637	4.52057	0.00366406	0.997077	0.99989				LDLRAD2	23.8233	-0.0377781	0.0316194	-1.19478	0.232174	0.617562
HSPG2	0.00249168	0.00699902	4.52057	0.00154826	0.998765	0.99989				HSPG2	18.2394	0.0066284	0.0248532	0.266702	0.789699	0.8782
LINC01635	0.00440413	0.0133754	4.52057	0.0029588	0.997639	0.99989				LINC01635	65.1462	-0.0833779	0.0788662	-1.05721	0.290417	0.642406
CDC42	3.06265	0.0545517	0.123624	0.441272	0.659016	0.99989				CDC42	23.7649	-0.0180379	0.0257756	-0.699805	0.484049	0.737328
AL031281.2	0.00872097	-0.0567725	3.37812	-0.0168059	0.986591	0.99989				AL031281.2	16.4077	-0.0386494	0.0347321	-1.11279	0.2658	0.628014
ZBTB40	0.110905	0.115363	0.602596	0.191443	0.848178	0.99989				ZBTB40	19.675	0.0226514	0.0284376	0.796533	0.425722	0.707194
C1QA	0.0288607	0.0931036	3.20775	0.0290246	0.976845	0.99989				C1QA	29.9579	0.0371346	0.0341504	1.08738	0.276868	0.63433
EPHB2	0.0183002	-0.0248758	2.12043	-0.0117315	0.99064	0.99989				EPHB2	21.4493	-0.0161726	0.022583	-0.716143	0.473903	0.732494
KDM1A	0.183895	-0.084712	0.356019	-0.237942	0.811926	0.99989				KDM1A	17.3363	-0.00953655	0.0307872	-0.309757	0.756746	0.859036
LUZP1	0.0945532	-0.246074	0.660079	-0.372795	0.709301	0.99989				LUZP1	18.0416	-0.0271658	0.0269772	-1.00699	0.313939	0.653643
LINC01355	0.0265047	0.0282736	1.78711	0.0158209	0.987377	0.99989				LINC01355	50.729	-0.0516604	0.0675963	-0.764249	0.444719	0.716155
AL109936.6	0.0048813	-0.0142643	4.52057	-0.00315542	0.997482	0.99989				AL109936.6	65.2043	-0.0852491	0.0815827	-1.04494	0.29605	0.645612
HNRNPR	0.894538	-0.235036	0.174224	-1.34905	0.177322	0.99989				HNRNPR	30.4865	0.0520989	0.0400008	1.30245	0.192763	0.617174
ZNF436	0.00930896	0.00169917	3.15636	0.000538333	0.99957	0.99989				ZNF436	18.6863	-0.0462602	0.0293135	-1.57812	0.114538	0.617174
ZNF436-AS1	0.00727303	0.0229554	3.66272	0.00626731	0.994999	0.99989				ZNF436-AS1	19.989	0.0264956	0.0221182	1.19791	0.230954	0.617174
TCEA3	0.059578	0.109039	1.01933	0.106971	0.914812	0.99989				TCEA3	19.6711	0.0215836	0.0260814	0.827546	0.407928	0.701824
E2F2	0.026161	0.0622911	1.73754	0.0358502	0.971402	0.99989				E2F2	16.3977	-0.0395844	0.0351119	-1.12738	0.259583	0.625713
ID3	0.202891	0.0652428	0.517521	0.126068	0.899678	0.99989				ID3	27.7018	-0.0331791	0.0398335	-0.832944	0.404876	0.70122
MDS2	0.0396639	0.0176314	1.27543	0.0138239	0.98897	0.99989				MDS2	43.8292	-0.0153889	0.0592726	-0.259629	0.79515	0.881878
RPL11	37.5833	0.00595272	0.0871308	0.0683194	0.945531	0.99989				RPL11	16.1709	-0.0483739	0.035466	-1.36395	0.172583	0.617174
ELOA	0.152339	-0.124988	0.408381	-0.306058	0.75956	0.99989				ELOA	38.1685	0.0213333	0.0573782	0.371801	0.710041	0.832425
ELOA-AS1	0.0244132	0.0218974	1.7382	0.0125977	0.989949	0.99989				ELOA-AS1	43.9794	-0.031421	0.0463533	-0.677858	0.497862	0.741677
PITHD1	0.403934	-0.252674	0.206873	-1.22139	0.221937	0.99989				PITHD1	77.8779	-0.112874	0.0759957	-1.48526	0.137474	0.617174
LYPLA2	0.278221	0.110655	0.2327	0.475525	0.634413	0.99989				LYPLA2	22.6947	0.0500826	0.0392775	1.2751	0.202275	0.617174
GALE	0.0500883	-0.0854997	1.01843	-0.0839521	0.933095	0.99989				GALE	17.6047	-0.00727481	0.0264704	-0.274828	0.783449	0.875112
HMGCL	0.142693	-0.00373778	0.457098	-0.00817721	0.993476	0.99989				HMGCL	58.497	-0.0761427	0.0791826	-0.961609	0.336246	0.662981
FUCA1	0.187361	-0.382149	0.395811	-0.965481	0.334304	0.99989				FUCA1	30.1198	-0.0398325	0.0490411	-0.812226	0.416662	0.704012
CNR2	0.0540373	-0.0206538	1.08524	-0.0190316	0.984816	0.99989				CNR2	37.1592	0.0198884	0.060859	0.326795	0.743823	0.852162
PNRC2	0.539737	0.00325297	0.210797	0.0154318	0.987688	0.99989				PNRC2	19.9202	-0.0404077	0.027801	-1.45346	0.146096	0.617174
SRSF10	0.801989	-0.186354	0.166794	-1.11727	0.263878	0.99989				SRSF10	50.7613	-0.0703247	0.0753341	-0.933505	0.350559	0.670082
IFNLR1	0.0162117	0.0516675	2.29762	0.0224874	0.982059	0.99989				IFNLR1	16.6865	-0.0340575	0.0317736	-1.07188	0.283774	0.638996
STPG1	0.0177007	-0.000424307	2.20326	-0.000192582	0.999846	0.99989				STPG1	19.1046	-0.0468485	0.0296413	-1.58051	0.11399	0.617174
NIPAL3	0.180991	0.117581	0.407595	0.288474	0.772984	0.99989				NIPAL3	17.671	-0.00902171	0.0263102	-0.342898	0.731675	0.84474
RCAN3	0.548449	0.204165	0.26702	0.764607	0.444506	0.99989				RCAN3	16.3565	-0.0395523	0.0334562	-1.18221	0.237122	0.618455
AL445686.2	0.0595887	-0.00152348	0.907816	-0.00167819	0.998661	0.99989				AL445686.2	24.6224	-0.0435654	0.0377888	-1.15287	0.248966	0.622817
SRRM1	1.2575	-0.131285	0.146792	-0.894361	0.371129	0.99989				SRRM1	19.7373	-0.0574269	0.0332698	-1.72609	0.0843304	0.617174
CLIC4	0.0894846	0.0207681	0.702783	0.0295513	0.976425	0.99989				CLIC4	34.0469	0.0461439	0.0485173	0.951083	0.341562	0.665575
RUNX3	0.465841	0.143055	0.259053	0.552223	0.580795	0.99989				RUNX3	19.5682	-0.00344252	0.022448	-0.153355	0.878118	0.931979
AL031432.1	0.00392437	0.0101872	4.52057	0.00225353	0.998202	0.99989				AL031432.1	20.4704	-0.0467983	0.0304557	-1.5366	0.124391	0.617174
SYF2	1.24778	0.00317115	0.147245	0.0215366	0.982818	0.99989				SYF2	26.1277	-0.000603707	0.0233873	-0.0258134	0.979406	0.988564
RSRP1	1.89562	-0.0722736	0.124132	-0.582232	0.56041	0.99989				RSRP1	25.057	0.0534601	0.0356187	1.5009	0.133381	0.617174
AL031432.3	0.00392988	-0.0174525	4.52057	-0.00386068	0.99692	0.99989				AL031432.3	63.9686	-0.0843424	0.0817316	-1.03194	0.302099	0.648413
RHD	0.0107654	0.00489004	2.95655	0.00165397	0.99868	0.99989				RHD	30.227	0.0315147	0.0320412	0.983566	0.325329	0.657781
TMEM50A	0.955339	-0.176918	0.168404	-1.05056	0.293461	0.99989				TMEM50A	19.0511	0.0191533	0.0269671	0.710249	0.47755	0.733463
RHCE	0.00293507	-0.0206407	4.52057	-0.00456595	0.996357	0.99989				RHCE	43.5888	-0.0144237	0.0583989	-0.246986	0.804919	0.888698
MACO1	0.138973	-0.175959	0.456469	-0.385478	0.699883	0.99989				MACO1	22.1687	0.0398359	0.0316433	1.2589	0.208065	0.617174
LDLRAP1	0.362546	-0.143233	0.269241	-0.531989	0.594734	0.99989				LDLRAP1	31.8131	0.0651132	0.0483788	1.3459	0.178333	0.617174
AL606491.1	0.0137484	-0.0408209	2.5162	-0.0162232	0.987056	0.99989				AL606491.1	28.4465	0.0496413	0.0358223	1.38577	0.165818	0.617174
MAN1C1	0.123796	-0.233348	0.547852	-0.425932	0.670157	0.99989				MAN1C1	21.3719	0.0327901	0.0353208	0.928351	0.353226	0.671221
AL031280.1	0.0469986	0.0952314	1.14146	0.0834295	0.93351	0.99989				AL031280.1	23.9476	-0.0611688	0.0428725	-1.42676	0.153649	0.617174
SELENON	0.0942633	-0.163152	0.64673	-0.252272	0.800831	0.99989				SELENON	17.5232	-0.00663003	0.0318961	-0.207863	0.835336	0.906694
AL020996.1	0.00681337	0.0197618	3.98264	0.00496199	0.996041	0.99989				AL020996.1	17.8163	-0.013527	0.0369505	-0.366084	0.714302	0.834387
MTFR1L	0.173191	0.0399241	0.367317	0.108691	0.913447	0.99989				MTFR1L	17.4257	-0.00782936	0.0311977	-0.250959	0.801846	0.88614
AL033528.2	0.00678845	-0.00787814	3.98357	-0.00197766	0.998422	0.99989				AL033528.2	17.6336	-0.00915208	0.026553	-0.344672	0.730341	0.844199
PAQR7	0.0435865	-0.0525369	1.16166	-0.0452258	0.963927	0.99989				PAQR7	88.2676	-0.110693	0.0848312	-1.30486	0.191939	0.617174
STMN1	0.242177	-0.20271	0.457702	-0.442888	0.657847	0.99989				STMN1	93.0605	-0.115316	0.0830172	-1.38906	0.164815	0.617174
PAFAH2	0.0717302	0.0399243	0.84139	0.0474504	0.962154	0.99989				PAFAH2	18.9931	-0.00698787	0.0233262	-0.299572	0.764504	0.863619
PDIK1L	0.0311539	0.0442173	1.45033	0.0304877	0.975678	0.99989				PDIK1L	32.1713	-0.0158392	0.0417994	-0.378933	0.704738	0.829725
ZNF593	0.152235	-0.0388097	0.443455	-0.0875166	0.930261	0.99989				ZNF593	24.6992	-0.0574137	0.0443652	-1.29412	0.195625	0.617174
CNKSR1	0.00554321	0.0197538	4.41963	0.00446957	0.996434	0.99989				CNKSR1	16.499	-0.0468637	0.0346011	-1.3544	0.17561	0.617174
CEP85	0.0394431	0.0176316	1.25098	0.0140942	0.988755	0.99989				CEP85	18.1249	-0.0178022	0.0257826	-0.690472	0.489898	0.739075
SH3BGRL3	8.96236	-0.0570005	0.132967	-0.428683	0.668154	0.99989				SH3BGRL3	21.0568	0.0280778	0.0376121	0.746512	0.455358	0.722103
UBXN11	0.386727	-0.109945	0.271383	-0.405129	0.685383	0.99989				UBXN11	39.3146	0.0149752	0.0538942	0.277863	0.781117	0.874086
CD52	8.72244	0.193599	0.11905	1.6262	0.103908	0.99989				CD52	16.3649	-0.0486063	0.0347681	-1.39802	0.162108	0.617174
CRYBG2	0.00388878	0.0101872	4.52057	0.00225353	0.998202	0.99989				CRYBG2	95.906	-0.116157	0.0829647	-1.40008	0.161489	0.617174
ZNF683	0.0187534	0.0303946	3.06745	0.00990875	0.992094	0.99989				ZNF683	40.7026	-0.0343634	0.0613352	-0.560256	0.575305	0.763576
DHDDS	0.0943859	0.0335214	0.640535	0.0523334	0.958263	0.99989				DHDDS	18.6451	0.012039	0.0287938	0.41811	0.675867	0.815282
HMGN2	1.98403	-0.254979	0.15025	-1.69703	0.0896912	0.99989				HMGN2	24.7693	0.0443326	0.0305964	1.44895	0.147352	0.617174
RPS6KA1	0.585241	-0.0582057	0.208102	-0.279698	0.779709	0.99989				RPS6KA1	22.0539	-0.0205327	0.0237371	-0.865004	0.387036	0.691081
AL512408.1	0.0019506	0.00381081	4.52057	0.000842993	0.999327	0.99989				AL512408.1	28.8063	0.0684128	0.0420582	1.62662	0.103817	0.617174
ARID1A	0.818243	0.0581074	0.209003	0.278021	0.780996	0.99989				ARID1A	26.3678	-0.0270447	0.0360006	-0.751228	0.452516	0.721118
PIGV	0.0588112	-0.112086	0.946932	-0.118368	0.905776	0.99989				PIGV	93.8667	-0.130835	0.0858573	-1.52386	0.127543	0.617174
ZDHHC18	0.154616	0.0685118	0.443716	0.154405	0.877291	0.99989				ZDHHC18	39.9066	0.00809292	0.0614302	0.131742	0.895189	0.941636
GPN2	0.0929516	-0.111059	0.614831	-0.180633	0.856656	0.99989				GPN2	17.9281	-0.00171818	0.0253016	-0.067908	0.945859	0.968249
GPATCH3	0.0697683	-0.0493741	0.771717	-0.0639796	0.948986	0.99989				GPATCH3	48.6425	-0.0403358	0.0685534	-0.588385	0.556274	0.760058
NUDC	0.494425	-0.145552	0.209542	-0.694617	0.487295	0.99989				NUDC	17.0266	-0.0363497	0.0309434	-1.17472	0.240108	0.620539
KDF1	0.00684413	0.0197619	3.98152	0.0049634	0.99604	0.99989				KDF1	22.0241	0.0148543	0.020957	0.708798	0.47845	0.734244
TRNP1	0.00777279	-0.00469586	4.31966	-0.00108709	0.999133	0.99989				TRNP1	65.942	-0.10067	0.076868	-1.30965	0.190313	0.617174
SLC9A1	0.0683811	0.00271893	0.799792	0.00339954	0.997288	0.99989				SLC9A1	19.5167	0.0149727	0.0336542	0.444897	0.656394	0.805192
WDTC1	0.137342	-0.13343	0.462143	-0.288721	0.772795	0.99989				WDTC1	45.1063	-0.02635	0.0547912	-0.480917	0.630575	0.790465
TMEM222	0.138268	0.232269	0.437353	0.53108	0.595364	0.99989				TMEM222	18.4152	0.0121119	0.0249727	0.485004	0.627673	0.788255
SYTL1	0.636363	0.312731	0.219184	1.4268	0.153638	0.99989				SYTL1	32.5857	-0.0212889	0.045791	-0.464915	0.641993	0.796902
MAP3K6	0.0360884	0.0325189	1.30157	0.0249844	0.980067	0.99989				MAP3K6	102.02	-0.104562	0.0839873	-1.24497	0.213143	0.617174
WASF2	1.20267	0.141818	0.181139	0.782924	0.433672	0.99989				WASF2	21.6431	0.0335695	0.0316847	1.05949	0.289378	0.642183
BX293535.1	0.00585646	-0.0387136	4.40253	-0.0087935	0.992984	0.99989				BX293535.1	16.359	-0.0409789	0.0341352	-1.20049	0.22995	0.617174
AHDC1	0.0555541	0.0962859	0.988435	0.0974124	0.922399	0.99989				AHDC1	63.4866	-0.0950688	0.0765845	-1.24136	0.214474	0.617174
FGR	1.77316	-0.0656928	0.273168	-0.240485	0.809955	0.99989				FGR	28.4461	0.0790008	0.0454515	1.73814	0.082187	0.617174
IFI6	0.319608	-0.138816	0.337223	-0.411644	0.6806	0.99989				IFI6	28.4073	-0.0264364	0.0386722	-0.683601	0.494227	0.74065
FAM76A	0.159848	0.105807	0.418743	0.252677	0.800518	0.99989				FAM76A	24.6465	-0.0523141	0.0409185	-1.2785	0.201075	0.617174
STX12	0.343006	0.0477047	0.24164	0.19742	0.843499	0.99989				STX12	35.8486	0.0374975	0.0553417	0.677564	0.498048	0.741809
PPP1R8	0.117693	0.0823996	0.504707	0.163262	0.870312	0.99989				PPP1R8	16.5238	-0.0329238	0.0338858	-0.971612	0.331244	0.660632
THEMIS2	0.8247	-0.215614	0.250245	-0.861612	0.388901	0.99989				THEMIS2	23.9668	-0.040085	0.0329327	-1.21718	0.223536	0.617174
RPA2	0.471624	0.361026	0.214626	1.68212	0.092546	0.99989				RPA2	27.1829	0.0761866	0.0427415	1.7825	0.0746685	0.617174
XKR8	0.0878468	0.0112034	0.672401	0.0166617	0.986706	0.99989				XKR8	35.217	-0.0345491	0.0566078	-0.610324	0.541647	0.758034
EYA3	0.0942351	0.0611621	0.640542	0.0954849	0.92393	0.99989				EYA3	22.8589	0.0449577	0.0358782	1.25306	0.210183	0.617174
PTAFR	0.325036	0.0468374	0.365729	0.128066	0.898097	0.99989				PTAFR	19.0172	-0.042431	0.0281965	-1.50483	0.132367	0.617174
DNAJC8	0.716734	0.0704222	0.187832	0.374921	0.707719	0.99989				DNAJC8	35.3472	0.0419078	0.0530428	0.790074	0.429485	0.708915
ATP5IF1	1.15613	-0.39342	0.139209	-2.82611	0.00471176	0.99989				ATP5IF1	96.764	-0.11756	0.0829345	-1.4175	0.156337	0.617174
AL353622.1	0.0308169	-0.121626	1.41824	-0.0857589	0.931658	0.99989				AL353622.1	18.2063	0.00714004	0.0266112	0.268309	0.788461	0.877657
SESN2	0.0577706	-0.112086	0.947114	-0.118345	0.905794	0.99989				SESN2	26.8719	-0.0426288	0.0425784	-1.00118	0.316738	0.65536
MED18	0.0297834	0.0133884	1.45114	0.0092261	0.992639	0.99989				MED18	18.3098	0.00906406	0.0249189	0.363742	0.716051	0.835765
PHACTR4	0.243408	0.0575153	0.324651	0.177161	0.859382	0.99989				PHACTR4	28.0487	-0.0501597	0.0491122	-1.02133	0.307099	0.651644
RCC1	0.0709503	0.0739416	0.821907	0.0899635	0.928316	0.99989				RCC1	17.0884	-0.0365589	0.0312415	-1.1702	0.241919	0.622253
TRNAU1AP	0.266329	0.0940001	0.281187	0.334298	0.738155	0.99989				TRNAU1AP	18.0527	-0.0406513	0.029073	-1.39825	0.162039	0.617174
SNHG12	0.214724	-0.0750137	0.329931	-0.227362	0.820142	0.99989				SNHG12	83.2222	-0.117877	0.0810734	-1.45395	0.145959	0.617174
TAF12	0.323415	-0.0886263	0.233456	-0.379627	0.704222	0.99989				TAF12	45.7004	-0.0308601	0.0560578	-0.550505	0.581973	0.766758
RAB42	0.00294525	-0.0482804	4.52057	-0.0106802	0.991479	0.99989				RAB42	18.0943	-0.0202202	0.0264778	-0.763666	0.445067	0.716155
AL360012.1	0.076962	0.0866949	0.764502	0.1134	0.909713	0.99989				AL360012.1	20.6638	0.0271617	0.0343481	0.790779	0.429073	0.708655
GMEB1	0.170568	0.00589698	0.395089	0.0149257	0.988091	0.99989				GMEB1	29.0813	-0.0461944	0.0493563	-0.935939	0.349305	0.669449
YTHDF2	0.463093	0.226966	0.224109	1.01275	0.31118	0.99989				YTHDF2	18.8088	-0.0547909	0.0317646	-1.72491	0.0845444	0.617174
EPB41	0.654824	-0.0474257	0.194786	-0.243476	0.807637	0.99989				EPB41	22.9579	0.0285308	0.0208891	1.36582	0.171994	0.617174
SRSF4	0.789466	-0.118361	0.169906	-0.696625	0.486038	0.99989				SRSF4	22.4322	0.0151383	0.0208482	0.726118	0.467767	0.729203
MECR	0.0430275	-0.0461603	1.14258	-0.0404	0.967774	0.99989				MECR	17.5784	-0.0581451	0.0325625	-1.78564	0.0741569	0.617174
MATN1-AS1	0.0411559	0.10693	1.18301	0.0903888	0.927978	0.99989				MATN1-AS1	36.3091	-0.0386548	0.0595185	-0.649459	0.516042	0.748138
LAPTM5	5.46316	-0.132019	0.112314	-1.17544	0.239817	0.99989				LAPTM5	17.7696	-0.000731795	0.0279638	-0.0261694	0.979122	0.988481
SDC3	0.00385822	-0.0450922	4.52057	-0.0099749	0.992041	0.99989				SDC3	25.4999	0.054898	0.036207	1.51623	0.129462	0.617174
PUM1	0.56319	0.12422	0.239092	0.51955	0.603377	0.99989				PUM1	73.2286	-0.106333	0.0806252	-1.31885	0.187219	0.617174
SNRNP40	0.300684	-0.0843077	0.22909	-0.368011	0.712865	0.99989				SNRNP40	25.286	0.0129984	0.020602	0.630928	0.528088	0.751887
ZCCHC17	0.225755	-0.102551	0.320358	-0.320115	0.748881	0.99989				ZCCHC17	67.0589	-0.0964828	0.0787584	-1.22505	0.220557	0.617174
SERINC2	0.0243615	-0.00574394	1.84425	-0.00311452	0.997515	0.99989				SERINC2	16.545	-0.0381283	0.0323843	-1.17737	0.239049	0.619409
PEF1	0.259966	-0.0603825	0.255953	-0.235912	0.813501	0.99989				PEF1	36.6905	0.0303006	0.0515959	0.587269	0.557023	0.760058
AC114488.2	0.00194457	0.00381081	4.52057	0.000842993	0.999327	0.99989				AC114488.2	17.1331	-0.0147553	0.0285631	-0.516585	0.605446	0.777415
AC114488.3	0.00291561	-0.0206407	4.52057	-0.00456595	0.996357	0.99989				AC114488.3	21.065	-0.0437019	0.0304766	-1.43395	0.151587	0.617174
ADGRB2	0.00390586	0.0101872	4.52057	0.00225353	0.998202	0.99989				ADGRB2	18.2376	0.00467322	0.0293374	0.159292	0.873438	0.929429
AL136115.2	0.010755	0.00489003	2.95665	0.00165391	0.99868	0.99989				AL136115.2	18.9075	0.00912898	0.0310794	0.29373	0.768964	0.866664
PTP4A2	2.2536	0.0481803	0.15231	0.316332	0.751751	0.99989				PTP4A2	18.3506	0.0106565	0.0262284	0.406297	0.684524	0.819534
KHDRBS1	1.00906	-0.288887	0.155968	-1.85222	0.0639948	0.99989				KHDRBS1	18.3585	0.00931598	0.0279989	0.332727	0.739341	0.849377
AL445248.1	0.0312361	-0.0663454	1.48426	-0.0446994	0.964347	0.99989				AL445248.1	29.8029	-0.0453345	0.0523153	-0.866562	0.386182	0.690528
TMEM39B	0.0909534	-0.0068725	0.666018	-0.0103188	0.991767	0.99989				TMEM39B	23.4881	0.0249669	0.0206726	1.20773	0.227151	0.617174
KPNA6	0.267309	-0.0875872	0.266683	-0.328432	0.742585	0.99989				KPNA6	28.639	-0.0449626	0.0469772	-0.957115	0.338509	0.664382
TXLNA	0.136138	0.063243	0.47082	0.134325	0.893145	0.99989				TXLNA	32.6005	0.0488101	0.0441118	1.10651	0.268507	0.629938
CCDC28B	0.0900893	-0.0100609	0.71032	-0.0141639	0.988699	0.99989				CCDC28B	16.8636	-0.0239157	0.0310085	-0.771262	0.440551	0.714507
AL049795.1	0.00292084	-0.0206407	4.52057	-0.00456595	0.996357	0.99989				AL049795.1	20.9112	0.0271878	0.0377481	0.720243	0.471375	0.730828
IQCC	0.0107838	-0.0227503	2.95636	-0.00769536	0.99386	0.99989				IQCC	44.1002	-0.0282972	0.0580076	-0.487818	0.625679	0.787049
TMEM234	0.0349763	-0.0259508	1.3287	-0.019531	0.984418	0.99989				TMEM234	22.7455	0.0429503	0.0332289	1.29256	0.196163	0.617174
EIF3I	0.842106	0.33597	0.193247	1.73855	0.0821137	0.99989				EIF3I	17.5046	-0.0389626	0.0298774	-1.30408	0.192206	0.617174
FAM167B	0.00294517	-0.0206407	4.52057	-0.00456595	0.996357	0.99989				FAM167B	20.3772	-0.00308124	0.0218211	-0.141205	0.887708	0.937145
LCK	1.146	-0.113191	0.224785	-0.503552	0.614576	0.99989				LCK	31.4133	0.0656748	0.0476072	1.37951	0.167736	0.617174
HDAC1	0.478387	0.0259759	0.22094	0.11757	0.906408	0.99989				HDAC1	16.6372	-0.0340701	0.0356816	-0.954837	0.33966	0.664968
MARCKSL1	0.537696	0.0725066	0.288621	0.251217	0.801646	0.99989				MARCKSL1	38.1568	-0.027237	0.0563306	-0.483521	0.628726	0.789317
FAM229A	0.0371278	-0.0163859	1.30167	-0.0125884	0.989956	0.99989				FAM229A	19.6144	0.0172909	0.0328827	0.525837	0.599002	0.773761
BSDC1	0.283259	0.0436622	0.253786	0.172043	0.863403	0.99989				BSDC1	33.7624	0.0557101	0.0538301	1.03492	0.300705	0.647981
ZBTB8B	0.00489342	0.0133754	4.52057	0.0029588	0.997639	0.99989				ZBTB8B	32.6867	0.0534451	0.0466149	1.14653	0.251578	0.62284
ZBTB8A	0.0087904	-0.0291323	3.37686	-0.00862705	0.993117	0.99989				ZBTB8A	41.1415	0.00333572	0.0608182	0.0548474	0.95626	0.974375
ZBTB8OS	0.419176	0.123014	0.227323	0.541143	0.588409	0.99989				ZBTB8OS	33.0305	-0.0419222	0.0574985	-0.729101	0.46594	0.72837
RBBP4	0.593153	-0.292424	0.207808	-1.40718	0.159373	0.99989				RBBP4	85.8094	-0.115085	0.0830245	-1.38616	0.165699	0.617174
SYNC	0.0587016	0.022929	0.89531	0.0256101	0.979568	0.99989				SYNC	27.0563	-0.0416952	0.0434401	-0.959833	0.337139	0.663581
KIAA1522	0.0193123	0.0612332	2.19878	0.0278487	0.977783	0.99989				KIAA1522	33.2673	-0.0313185	0.0518889	-0.603567	0.546131	0.759946
YARS	0.214515	0.0521855	0.318444	0.163877	0.869828	0.99989				YARS	19.3381	-0.018191	0.0240113	-0.757603	0.448689	0.718778
S100PBP	0.203754	0.141612	0.333572	0.424533	0.671177	0.99989				S100PBP	17.9206	-0.037337	0.0286555	-1.30296	0.192588	0.617174
RNF19B	0.184872	0.0536534	0.393262	0.136431	0.89148	0.99989				RNF19B	17.6101	-0.0562534	0.0322987	-1.74166	0.0815681	0.617174
AK2	0.34811	0.0964815	0.256844	0.375643	0.707183	0.99989				AK2	31.2815	0.0418612	0.0383286	1.09216	0.274761	0.633437
AZIN2	0.0145702	0.0176483	2.51181	0.00702613	0.994394	0.99989				AZIN2	39.9163	-0.0376271	0.0641235	-0.586792	0.557344	0.760058
TRIM62	0.0291749	0.0654812	1.48536	0.0440845	0.964837	0.99989				TRIM62	27.5294	-0.0359879	0.0401953	-0.895325	0.370613	0.67896
AL662907.3	0.00491422	-0.0971835	4.52057	-0.0214981	0.982848	0.99989				AL662907.3	17.7519	-0.0105211	0.0260792	-0.403429	0.686633	0.821008
ZNF362	0.0812594	-0.0940368	0.699864	-0.134364	0.893115	0.99989				ZNF362	19.8607	0.0199124	0.0306324	0.650044	0.515664	0.748138
PHC2	0.272809	0.0144346	0.27762	0.051994	0.958533	0.99989				PHC2	68.0671	-0.103346	0.0779583	-1.32566	0.184952	0.617174
ZSCAN20	0.00482897	0.0133754	4.52057	0.0029588	0.997639	0.99989				ZSCAN20	20.6391	0.0261603	0.0306674	0.853035	0.39364	0.695288
CSMD2	0.003906	0.0101872	4.52057	0.00225353	0.998202	0.99989				CSMD2	32.9845	0.0659444	0.0539738	1.22179	0.221788	0.617174
SMIM12	0.262936	0.0949966	0.270204	0.351573	0.725158	0.99989				SMIM12	22.2588	0.0267046	0.0209669	1.27366	0.202785	0.617174
DLGAP3	0.0170908	-0.000423581	2.12391	-0.000199434	0.999841	0.99989				DLGAP3	20.9538	0.0298431	0.0233086	1.28035	0.200424	0.617174
AC114490.3	0.0449461	0.0335733	1.18244	0.0283933	0.977348	0.99989				AC114490.3	40.4827	0.00709097	0.0573801	0.123579	0.901649	0.944525
AC114490.2	0.00777022	-0.0323246	3.64984	-0.00885642	0.992934	0.99989				AC114490.2	18.992	0.0114972	0.0320379	0.358863	0.719697	0.838197
ZMYM6	0.149147	-0.119623	0.452362	-0.264442	0.791439	0.99989				ZMYM6	17.5643	-0.0526209	0.0312414	-1.68433	0.0921176	0.617174
ZMYM1	0.0530764	-0.103576	1.00326	-0.103239	0.917773	0.99989				ZMYM1	31.9893	-0.024639	0.0463586	-0.531487	0.595082	0.771502
SFPQ	1.5418	-0.132695	0.150043	-0.88438	0.376491	0.99989				SFPQ	25.961	-0.0501261	0.0415848	-1.20539	0.228051	0.617174
ZMYM4	0.120431	0.0919644	0.52847	0.17402	0.86185	0.99989				ZMYM4	17.4921	-0.00427538	0.027137	-0.157548	0.874813	0.930226
KIAA0319L	0.29872	-0.0158369	0.259723	-0.0609761	0.951378	0.99989				KIAA0319L	19.5915	0.0167309	0.0321594	0.520251	0.602889	0.776214
NCDN	0.0370974	-0.0472147	1.27571	-0.0370106	0.970477	0.99989				NCDN	24.0056	-0.00048066	0.0209514	-0.0229417	0.981697	0.990022
AC004865.2	0.0674909	-0.00365779	0.851002	-0.00429821	0.996571	0.99989				AC004865.2	24.7861	-0.0224852	0.0286225	-0.785576	0.432116	0.710331
TFAP2E	0.00485436	-0.0142643	4.52057	-0.00315542	0.997482	0.99989				TFAP2E	23.1914	-0.0508673	0.0360043	-1.41281	0.157711	0.617174
PSMB2	0.665601	0.168275	0.208401	0.807459	0.419402	0.99989				PSMB2	91.3033	-0.129551	0.0849365	-1.52527	0.127192	0.617174
C1orf216	0.0428727	-0.138647	1.16161	-0.119358	0.904992	0.99989				C1orf216	21.2288	0.0310781	0.0300178	1.03532	0.300519	0.647981
CLSPN	0.0127245	0.0484694	3.1171	0.0155495	0.987594	0.99989				CLSPN	25.204	0.0585168	0.0375987	1.55635	0.119625	0.617174
AGO4	0.346116	-0.0524424	0.281077	-0.186577	0.851993	0.99989				AGO4	21.4433	0.0272705	0.0213583	1.27681	0.201669	0.617174
AGO1	0.200838	0.0219427	0.359224	0.0610835	0.951293	0.99989				AGO1	31.3398	0.0508093	0.0414099	1.22698	0.219829	0.617174
AL139286.2	0.00779002	-0.00468936	3.95117	-0.00118683	0.999053	0.99989				AL139286.2	39.7968	-0.0128132	0.0410004	-0.312514	0.75465	0.857836
AGO3	0.327909	0.273266	0.258322	1.05785	0.290123	0.99989				AGO3	16.6876	-0.0503045	0.033806	-1.48804	0.136742	0.617174
ADPRHL2	0.13321	0.10896	0.469368	0.232141	0.816428	0.99989				ADPRHL2	61.3174	-0.0725651	0.0739116	-0.981782	0.326207	0.657781
COL8A2	0.0246916	-0.0301958	1.78913	-0.0168773	0.986534	0.99989				COL8A2	31.3428	0.0408188	0.0381778	1.06918	0.28499	0.639463
TRAPPC3	0.435005	-0.186621	0.213577	-0.873789	0.382233	0.99989				TRAPPC3	16.8567	-0.0237414	0.0310792	-0.7639	0.444927	0.716155
MAP7D1	0.457517	-0.171917	0.227986	-0.754068	0.450809	0.99989				MAP7D1	25.883	0.0807176	0.0434542	1.85753	0.0632356	0.617174
THRAP3	0.780481	0.00485959	0.188081	0.0258378	0.979387	0.99989				THRAP3	18.7791	0.0143747	0.0240599	0.597453	0.550205	0.759946
EVA1B	0.113068	0.14938	0.603648	0.247462	0.804551	0.99989				EVA1B	44.6419	-0.0334432	0.062079	-0.53872	0.59008	0.76949
STK40	0.169389	0.0333407	0.40412	0.0825019	0.934248	0.99989				STK40	17.6137	-0.00253829	0.0291263	-0.0871479	0.930554	0.959616
LSM10	0.458369	0.349787	0.221834	1.5768	0.114842	0.99989				LSM10	20.8115	0.0291808	0.0247194	1.18048	0.237809	0.618751
OSCP1	0.00292883	0.00699902	4.52057	0.00154826	0.998765	0.99989				OSCP1	21.6192	-0.00770357	0.0214934	-0.358415	0.720033	0.838247
MRPS15	0.399964	-0.19279	0.22887	-0.842355	0.399589	0.99989				MRPS15	29.0446	0.0660736	0.0430175	1.53597	0.124546	0.617174
CSF3R	1.28128	-0.127198	0.356645	-0.356652	0.721352	0.99989				CSF3R	25.574	-0.0149244	0.027305	-0.546582	0.584666	0.767715
LINC01137	0.0469495	0.0675909	1.10321	0.0612677	0.951146	0.99989				LINC01137	21.8663	0.0336701	0.027758	1.21299	0.225134	0.617174
ZC3H12A	0.0835302	-0.142942	0.700164	-0.204155	0.838233	0.99989				ZC3H12A	89.0687	-0.126803	0.083502	-1.51856	0.128874	0.617174
MEAF6	0.569881	-0.274999	0.184399	-1.49132	0.135877	0.99989				MEAF6	36.8192	0.0323174	0.0532952	0.606384	0.54426	0.759167
SNIP1	0.0448852	0.00593299	1.10303	0.00537882	0.995708	0.99989				SNIP1	21.7021	-0.0491569	0.0331105	-1.48463	0.137642	0.617174
GNL2	0.177052	-0.0214421	0.362398	-0.0591672	0.952819	0.99989				GNL2	21.4947	-0.0471201	0.0323459	-1.45676	0.145184	0.617174
C1orf109	0.0746877	-0.0302445	0.76425	-0.039574	0.968433	0.99989				C1orf109	19.9237	-0.0340719	0.0263413	-1.29348	0.195845	0.617174
CDCA8	0.004349	0.0197519	4.52057	0.00436933	0.996514	0.99989				CDCA8	18.0232	0.00602221	0.0257666	0.233721	0.815201	0.895065
MANEAL	0.00879565	-0.00149215	3.37675	-0.000441888	0.999647	0.99989				MANEAL	17.2912	-0.0125677	0.0278231	-0.4517	0.651485	0.802224
YRDC	0.162756	0.179798	0.372279	0.482967	0.62912	0.99989				YRDC	19.1081	-0.0391229	0.0274782	-1.42378	0.15451	0.617174
C1orf122	0.225381	-0.31018	0.291806	-1.06297	0.287797	0.99989				C1orf122	77.5591	-0.110588	0.0765987	-1.44374	0.148813	0.617174
MTF1	0.197252	-0.126194	0.38656	-0.326452	0.744082	0.99989				MTF1	49.7672	-0.0531777	0.0591776	-0.898612	0.368859	0.67845
INPP5B	0.0737507	0.0218487	0.755052	0.0289367	0.976915	0.99989				INPP5B	32.3164	0.0699398	0.0558168	1.25302	0.210197	0.617174
SF3A3	0.347381	-0.175582	0.229827	-0.763975	0.444882	0.99989				SF3A3	16.9986	-0.0394421	0.0314278	-1.25501	0.209477	0.617174
FHL3	0.175053	0.0769998	0.419236	0.183667	0.854275	0.99989				FHL3	26.0925	0.0482648	0.0324549	1.48713	0.13698	0.617174
UTP11	0.148802	0.169176	0.450994	0.375119	0.707572	0.99989				UTP11	76.3546	-0.116287	0.0762634	-1.52481	0.127306	0.617174
POU3F1	0.014695	0.0452815	3.09711	0.0146206	0.988335	0.99989				POU3F1	33.7774	0.0418228	0.0450892	0.927557	0.353637	0.671498
LINC01685	0.00295859	-0.0482804	4.52057	-0.0106802	0.991479	0.99989				LINC01685	80.2779	-0.1172	0.0813594	-1.44052	0.149721	0.617174
RRAGC	0.224927	0.184293	0.314337	0.586293	0.557679	0.99989				RRAGC	20.493	-0.031145	0.025777	-1.20825	0.226953	0.617174
AL139260.1	0.00778122	0.0229506	3.95144	0.00580817	0.995366	0.99989				AL139260.1	71.1773	-0.100699	0.073581	-1.36855	0.17114	0.617174
MYCBP	0.15069	0.0864201	0.419702	0.205908	0.836862	0.99989				MYCBP	37.2876	-0.00237447	0.0388423	-0.061131	0.951255	0.971174
AKIRIN1	0.433836	0.0693863	0.220954	0.31403	0.753498	0.99989				AKIRIN1	18.3342	-0.0485805	0.0300287	-1.6178	0.105705	0.617174
NDUFS5	1.18928	-0.0323432	0.152201	-0.212502	0.831715	0.99989				NDUFS5	19.5235	0.0215053	0.024138	0.890935	0.372964	0.6804
MACF1	0.697904	-0.0746837	0.19462	-0.383742	0.70117	0.99989				MACF1	31.5722	-0.0340749	0.0490204	-0.695117	0.486982	0.738947
PABPC4	0.780699	-0.211355	0.211514	-0.999247	0.317675	0.99989				PABPC4	31.9162	-0.0191548	0.0430431	-0.445014	0.65631	0.805181
HPCAL4	0.0235064	-0.0365732	1.90381	-0.0192106	0.984673	0.99989				HPCAL4	22.8029	0.0364427	0.0258996	1.40708	0.159405	0.617174
PPIE	0.297741	0.0738529	0.247148	0.298821	0.765077	0.99989				PPIE	20.5959	0.0280619	0.0241011	1.16434	0.244286	0.622528
BMP8B	0.0159128	-0.00361557	2.50551	-0.00144305	0.998849	0.99989				BMP8B	31.049	0.0717058	0.0490409	1.46216	0.143697	0.617174
OXCT2	0.00289222	-0.0206407	4.52057	-0.00456595	0.996357	0.99989				OXCT2	68.6819	-0.0875656	0.0805785	-1.08671	0.277164	0.634559
AL033527.5	0.00870655	0.026148	3.37841	0.00773974	0.993825	0.99989				AL033527.5	27.4206	0.053128	0.0359773	1.47671	0.139754	0.617174
TRIT1	0.103115	-0.18655	0.600242	-0.310792	0.755959	0.99989				TRIT1	25.1574	0.0390201	0.0292121	1.33575	0.181631	0.617174
MYCL	0.154899	0.151525	0.560704	0.27024	0.786975	0.99989				MYCL	17.6888	-0.0301995	0.0283117	-1.06668	0.286116	0.64031
MFSD2A	0.0261853	-0.0270076	1.78776	-0.0151069	0.987947	0.99989				MFSD2A	19.7939	0.0179393	0.0332247	0.53994	0.589238	0.769112
CAP1	3.01131	0.0618253	0.149931	0.412357	0.680078	0.99989				CAP1	28.932	-0.0365524	0.0437094	-0.836259	0.403009	0.700554
PPT1	1.22716	0.0338877	0.240984	0.140623	0.888168	0.99989				PPT1	16.88	-0.0186169	0.0300961	-0.618583	0.536191	0.754581
RLF	0.0798709	0.0377902	0.7226	0.0522975	0.958292	0.99989				RLF	32.5576	-0.0385314	0.0539904	-0.713672	0.47543	0.732494
AL050341.2	0.0595888	-0.167368	0.907816	-0.184363	0.853729	0.99989				AL050341.2	24.6436	0.0623403	0.0397658	1.56769	0.116954	0.617174
ZMPSTE24	0.127977	0.117471	0.483208	0.243106	0.807924	0.99989				ZMPSTE24	44.035	-0.0296136	0.0596262	-0.496654	0.619433	0.784203
COL9A2	0.0508595	0.0835322	1.10385	0.0756736	0.939679	0.99989				COL9A2	18.4294	-0.0529224	0.03135	-1.68811	0.0913892	0.617174
SMAP2	1.28278	-0.0363479	0.182092	-0.199613	0.841783	0.99989				SMAP2	19.4941	-0.0427424	0.0287057	-1.48899	0.136491	0.617174
ZFP69B	0.0112384	0.00807834	2.952	0.00273657	0.997817	0.99989				ZFP69B	26.5028	0.0619928	0.0386719	1.60305	0.108924	0.617174
ZFP69	0.024265	0.0218974	1.73842	0.0125962	0.98995	0.99989				ZFP69	25.9176	0.0301517	0.0225618	1.3364	0.181417	0.617174
EXO5	0.0369809	0.00806676	1.25115	0.0064475	0.994856	0.99989				EXO5	23.5246	0.0229417	0.020609	1.11319	0.265628	0.627856
ZNF684	0.0189684	-0.0216869	2.04428	-0.0106085	0.991536	0.99989				ZNF684	20.7717	0.0299688	0.0279749	1.07128	0.284045	0.639127
RIMS3	0.00483194	-0.0142643	4.52057	-0.00315542	0.997482	0.99989				RIMS3	21.9137	-0.0637623	0.0411293	-1.55029	0.121073	0.617174
NFYC-AS1	0.0195348	-0.0216863	1.97415	-0.0109852	0.991235	0.99989				NFYC-AS1	29.4987	-0.0472196	0.0507211	-0.930966	0.351871	0.670568
NFYC	0.305337	0.398233	0.252281	1.57853	0.114445	0.99989				NFYC	21.9898	-0.00641129	0.0212992	-0.30101	0.763407	0.862909
CITED4	0.213796	-0.0194777	0.361131	-0.0539354	0.956987	0.99989				CITED4	31.5814	0.0570781	0.0444322	1.28461	0.198929	0.617174
CTPS1	0.0554454	0.102662	0.974852	0.105311	0.916129	0.99989				CTPS1	31.233	0.0773841	0.0524247	1.4761	0.139917	0.617174
SLFNL1-AS1	0.0048393	-0.041904	4.52057	-0.00926963	0.992604	0.99989				SLFNL1-AS1	24.0954	0.0493739	0.0345394	1.4295	0.152862	0.617174
SCMH1	0.0330605	-0.0876088	1.35725	-0.0645487	0.948533	0.99989				SCMH1	17.6292	-0.0424932	0.0302789	-1.4034	0.160499	0.617174
HIVEP3	0.117926	0.217415	0.611604	0.355483	0.722228	0.99989				HIVEP3	25.8813	0.071466	0.0411781	1.73553	0.0826465	0.617174
FOXJ3	0.148339	-0.00906968	0.438803	-0.0206691	0.98351	0.99989				FOXJ3	40.2686	0.00686849	0.053913	0.1274	0.898624	0.943239
ZMYND12	0.00289953	0.00699902	4.52057	0.00154826	0.998765	0.99989				ZMYND12	57.0333	-0.0801847	0.0710721	-1.12822	0.259228	0.625713
PPCS	0.658363	-0.457361	0.176232	-2.59522	0.00945316	0.99989				PPCS	16.9743	-0.0338465	0.0309172	-1.09475	0.273627	0.632702
CCDC30	0.0302572	0.0410283	1.55829	0.0263291	0.978995	0.99989				CCDC30	21.6901	0.0330397	0.0265136	1.24614	0.212713	0.617174
PPIH	0.199502	-0.0864067	0.318417	-0.271363	0.786112	0.99989				PPIH	21.7112	0.0374499	0.0334234	1.12047	0.262515	0.626038
YBX1	5.07547	-0.0432228	0.126267	-0.342312	0.732116	0.99989				YBX1	35.9171	-0.00156767	0.0343155	-0.0456841	0.963562	0.978998
P3H1	0.0965112	0.0122573	0.615932	0.0199004	0.984123	0.99989				P3H1	17.5686	-0.0623238	0.033275	-1.87299	0.0610692	0.617174
C1orf50	0.0561686	0.0165523	0.933018	0.0177406	0.985846	0.99989				C1orf50	48.2973	-0.046443	0.0512545	-0.906125	0.36487	0.676251
SVBP	0.266068	-0.207132	0.262114	-0.790239	0.429388	0.99989				SVBP	57.8349	-0.0623791	0.0692784	-0.900411	0.367902	0.678318
ERMAP	0.0474013	-0.0950651	1.1618	-0.0818254	0.934786	0.99989				ERMAP	20.7372	0.0276555	0.0276651	0.999653	0.317478	0.655389
AL512353.1	0.00387374	0.0101872	4.52057	0.00225353	0.998202	0.99989				AL512353.1	23.9575	0.044341	0.0297629	1.48981	0.136275	0.617174
ZNF691	0.0214518	0.0676129	1.8481	0.0365851	0.970816	0.99989				ZNF691	22.7863	0.0287593	0.0208627	1.37851	0.168047	0.617174
SLC2A1	0.0811732	0.127089	0.731394	0.173763	0.862052	0.99989				SLC2A1	18.3326	0.00413906	0.032562	0.127113	0.898851	0.94331
SLC2A1-AS1	0.0109115	-0.0227554	3.34272	-0.00680745	0.994568	0.99989				SLC2A1-AS1	21.9641	0.0361727	0.0348753	1.0372	0.299642	0.647803
EBNA1BP2	0.170796	-0.034074	0.39831	-0.0855464	0.931827	0.99989				EBNA1BP2	33.2106	-0.0337639	0.0527895	-0.639594	0.522437	0.750723
TIE1	0.00392571	0.0101872	4.52057	0.00225353	0.998202	0.99989				TIE1	28.0935	0.0242385	0.0238099	1.018	0.308677	0.65178
AL139289.2	0.00971136	-0.025941	3.15068	-0.00823347	0.993431	0.99989				AL139289.2	24.1906	0.0460205	0.0313876	1.4662	0.142594	0.617174
CDC20	0.00242057	-0.0174525	4.52057	-0.00386068	0.99692	0.99989				CDC20	24.1408	-0.0520399	0.0403231	-1.29057	0.196851	0.617174
ELOVL1	0.278858	0.176997	0.29539	0.599197	0.549041	0.99989				ELOVL1	24.4588	-0.0539598	0.0414326	-1.30235	0.192796	0.617174
MED8	0.178141	-0.131524	0.346472	-0.37961	0.704235	0.99989				MED8	23.3229	0.0554489	0.0436865	1.26925	0.204354	0.617174
SZT2	0.131496	-0.0664495	0.460499	-0.144299	0.885264	0.99989				SZT2	17.7289	0.00112289	0.026371	0.0425806	0.966036	0.980007
HYI	0.0521621	-0.186498	1.01889	-0.183041	0.854766	0.99989				HYI	21.8349	0.0347443	0.02731	1.27222	0.203296	0.617174
PTPRF	0.00488096	-0.041904	4.52057	-0.00926963	0.992604	0.99989				PTPRF	24.4945	0.0567486	0.0380047	1.4932	0.135385	0.617174
KDM4A	0.0579751	0.0537579	0.920771	0.0583835	0.953443	0.99989				KDM4A	76.8555	-0.114538	0.0809364	-1.41516	0.157022	0.617174
KDM4A-AS1	0.00883096	0.026148	3.37602	0.00774522	0.99382	0.99989				KDM4A-AS1	17.1684	-0.0142411	0.0307568	-0.463022	0.643349	0.797601
ST3GAL3	0.056698	-0.0631815	0.933222	-0.0677026	0.946022	0.99989				ST3GAL3	16.9424	-0.0173335	0.0295941	-0.585707	0.558072	0.760058
IPO13	0.0428761	-0.0525371	1.20463	-0.0436126	0.965213	0.99989				IPO13	18.5318	-0.0556658	0.0316986	-1.7561	0.079072	0.617174
DPH2	0.0783915	-0.0483202	0.706627	-0.0683814	0.945482	0.99989				DPH2	28.487	-0.0360132	0.0424967	-0.847437	0.396752	0.697352
ATP6V0B	1.48406	-0.188943	0.196741	-0.960361	0.336874	0.99989				ATP6V0B	66.3432	-0.104383	0.0741547	-1.40764	0.159237	0.617174
B4GALT2	0.00923961	-0.0227528	3.15806	-0.0072047	0.994252	0.99989				B4GALT2	51.5486	-0.0590833	0.0737138	-0.801523	0.422829	0.706366
CCDC24	0.00873473	-0.029136	3.62729	-0.00803244	0.993591	0.99989				CCDC24	27.7193	0.0861759	0.045648	1.88783	0.0590482	0.617174
AL139220.2	0.00339855	0.0101872	4.52057	0.00225353	0.998202	0.99989				AL139220.2	37.5818	0.0159568	0.0470024	0.339489	0.734241	0.846265
DMAP1	0.232739	0.187693	0.311511	0.602524	0.546826	0.99989				DMAP1	21.8563	0.0377024	0.035596	1.05917	0.28952	0.642183
ERI3	0.153301	-0.15897	0.426506	-0.372726	0.709352	0.99989				ERI3	19.8185	0.0167658	0.0219434	0.764045	0.44484	0.716155
RNF220	0.183455	-0.311992	0.358596	-0.870038	0.38428	0.99989				RNF220	17.2756	-0.0495439	0.0319903	-1.54872	0.12145	0.617174
TMEM53	0.0217828	0.0155196	1.90674	0.00813931	0.993506	0.99989				TMEM53	59.9729	-0.0853719	0.075189	-1.13543	0.256195	0.624597
ARMH1	0.31302	-0.629732	0.30768	-2.04671	0.0406866	0.99989				ARMH1	21.7821	-0.0323797	0.0268995	-1.20373	0.228695	0.617174
KIF2C	0.00242558	-0.0174525	4.52057	-0.00386068	0.99692	0.99989				KIF2C	21.9666	0.0361668	0.0387994	0.932149	0.35126	0.670468
AL592166.1	0.00195104	0.00381081	4.52057	0.000842993	0.999327	0.99989				AL592166.1	18.6037	0.00616375	0.0345355	0.178476	0.858349	0.920333
RPS8	29.814	-0.0385004	0.0993454	-0.387541	0.698356	0.99989				RPS8	16.2934	-0.0397236	0.0342849	-1.15863	0.246606	0.622817
BEST4	0.00391696	-0.0174525	4.52057	-0.00386068	0.99692	0.99989				BEST4	35.1089	-0.0304926	0.0542403	-0.562176	0.573996	0.763537
PLK3	0.483692	-0.565588	0.240282	-2.35385	0.0185799	0.99989				PLK3	25.303	-0.0526387	0.042602	-1.23559	0.21661	0.617174
TCTEX1D4	0.00291216	0.00699902	4.52057	0.00154826	0.998765	0.99989				TCTEX1D4	18.2705	-0.054712	0.0307902	-1.77693	0.0755804	0.617174
BTBD19	0.015487	-0.00680175	2.30014	-0.0029571	0.997641	0.99989				BTBD19	44.8139	-0.0335769	0.061027	-0.550198	0.582184	0.766758
PTCH2	0.1515	-0.0547649	0.464553	-0.117887	0.906157	0.99989				PTCH2	52.1094	-0.0634114	0.0638674	-0.99286	0.320778	0.656196
EIF2B3	0.0962544	-0.20568	0.641378	-0.320685	0.748449	0.99989				EIF2B3	26.3393	-0.044684	0.0412435	-1.08342	0.278623	0.636177
HECTD3	0.0762054	-0.0270563	0.801444	-0.0337594	0.973069	0.99989				HECTD3	23.8283	-0.0555638	0.0395609	-1.40451	0.160166	0.617174
UROD	0.205906	-0.119515	0.341082	-0.350399	0.726039	0.99989				UROD	20.7161	0.0273721	0.0236015	1.15976	0.246147	0.622817
LINC01144	0.00293202	0.00699902	4.52057	0.00154826	0.998765	0.99989				LINC01144	23.5243	-0.0471678	0.036437	-1.2945	0.195493	0.617174
HPDL	0.00732795	-0.00468466	3.66125	-0.00127952	0.998979	0.99989				HPDL	28.4687	0.016726	0.0234833	0.71225	0.47631	0.732686
MUTYH	0.0876838	-0.0196256	0.658106	-0.0298213	0.97621	0.99989				MUTYH	24.9886	-0.0149934	0.0260554	-0.575443	0.564992	0.761302
TOE1	0.0625681	0.0080415	0.861023	0.00933948	0.992548	0.99989				TOE1	33.7384	-0.0325083	0.0518849	-0.626547	0.530956	0.752342
TESK2	0.0409351	-0.0897426	1.20452	-0.0745046	0.940609	0.99989				TESK2	35.1465	0.0409943	0.0520427	0.787705	0.430869	0.709397
CCDC163	0.0298707	-0.0418929	1.45102	-0.0288713	0.976967	0.99989				CCDC163	27.9471	0.0697275	0.0418393	1.66655	0.0956034	0.617174
MMACHC	0.0107032	0.00489002	2.95749	0.00165343	0.998681	0.99989				MMACHC	67.9492	-0.0968148	0.0697576	-1.38788	0.165175	0.617174
PRDX1	1.4251	-0.0363497	0.174445	-0.208373	0.834937	0.99989				PRDX1	17.0877	-0.0245873	0.0292434	-0.84078	0.400471	0.699641
AKR1A1	0.584187	-0.0182378	0.22026	-0.0828015	0.934009	0.99989				AKR1A1	18.7491	0.0152842	0.0261761	0.583898	0.559289	0.760419
NASP	0.449934	-0.152213	0.24359	-0.624874	0.532054	0.99989				NASP	19.1475	0.0110995	0.0353462	0.314021	0.753505	0.857367
CCDC17	0.00773796	-0.00469589	4.32121	-0.00108671	0.999133	0.99989				CCDC17	21.5168	0.0324563	0.0313033	1.03683	0.299814	0.647803
GPBP1L1	0.349401	-0.432921	0.24226	-1.78701	0.0739364	0.99989				GPBP1L1	19.3544	0.0221115	0.0261849	0.844436	0.398426	0.698311
TMEM69	0.13035	-0.121731	0.484184	-0.251415	0.801494	0.99989				TMEM69	18.144	-0.0101544	0.0252615	-0.401971	0.687705	0.821386
IPP	0.0420138	-0.031273	1.20436	-0.0259664	0.979284	0.99989				IPP	22.5181	-0.0470652	0.0334967	-1.40507	0.160001	0.617174
MAST2	0.0223477	-0.0121201	1.79213	-0.00676294	0.994604	0.99989				MAST2	18.5518	0.00646855	0.0342293	0.188977	0.850111	0.915097
PIK3R3	0.00977718	0.00169926	3.14973	0.000539494	0.99957	0.99989				PIK3R3	27.5937	-0.0308463	0.0379607	-0.812585	0.416456	0.704012
POMGNT1	0.110598	0.0292526	0.553775	0.0528239	0.957872	0.99989				POMGNT1	29.5682	0.0937761	0.0516448	1.81579	0.0694026	0.617174
LRRC41	0.206141	0.129446	0.325706	0.397433	0.691048	0.99989				LRRC41	16.4718	-0.0448541	0.034187	-1.31202	0.189513	0.617174
UQCRH	2.46186	0.0242878	0.137942	0.176072	0.860237	0.99989				UQCRH	18.1668	-0.0602674	0.0324515	-1.85715	0.0632895	0.617174
NSUN4	0.108274	-0.142968	0.579474	-0.246721	0.805124	0.99989				NSUN4	20.2527	0.0221685	0.0367698	0.602898	0.546576	0.759946
FAAH	0.0329875	0.0505942	1.38666	0.0364863	0.970895	0.99989				FAAH	34.0939	-0.0347293	0.0541425	-0.641443	0.521235	0.750413
MKNK1	0.253717	0.114229	0.310204	0.368238	0.712696	0.99989				MKNK1	17.1617	-0.0144462	0.0309449	-0.466836	0.640617	0.795779
MOB3C	0.0475774	-0.0121428	1.08517	-0.0111898	0.991072	0.99989				MOB3C	19.747	0.0234798	0.026143	0.898129	0.369117	0.67845
ATPAF1	0.158607	-0.0170388	0.408748	-0.0416853	0.96675	0.99989				ATPAF1	19.7752	0.0192053	0.0322775	0.595006	0.551839	0.759946
EFCAB14	0.394503	0.138518	0.226462	0.611664	0.54076	0.99989				EFCAB14	43.6858	-0.0101225	0.0645785	-0.156747	0.875445	0.930653
LINC00853	0.00579553	0.0165637	4.52057	0.00366406	0.997077	0.99989				LINC00853	34.0597	0.0523724	0.0516043	1.01488	0.310161	0.652492
PDZK1IP1	0.0249896	0.0803279	4.52057	0.0177694	0.985823	0.99989				PDZK1IP1	17.5348	-0.0395192	0.0297852	-1.32681	0.184573	0.617174
TAL1	0.00674316	0.0197519	4.52057	0.00436933	0.996514	0.99989				TAL1	18.0891	-0.00485045	0.025081	-0.193391	0.846652	0.913195
CMPK1	0.856528	0.0453921	0.16689	0.271988	0.785631	0.99989				CMPK1	18.0399	-0.00109408	0.0249207	-0.0439026	0.964982	0.979577
FOXD2-AS1	0.00780354	0.0229556	3.64898	0.00629096	0.994981	0.99989				FOXD2-AS1	21.8767	-0.0675647	0.0416615	-1.62175	0.104856	0.617174
FOXD2	0.00881785	-0.00150065	3.92248	-0.000382578	0.999695	0.99989				FOXD2	21.0202	-0.0135883	0.0221675	-0.61298	0.53989	0.757089
SPATA6	0.0453768	-0.0185202	1.27554	-0.0145196	0.988415	0.99989				SPATA6	20.1472	0.0235124	0.0231528	1.01553	0.309852	0.652492
BEND5	0.0406409	0.0484602	1.30104	0.0372473	0.970288	0.99989				BEND5	32.0291	-0.00747782	0.0348406	-0.214629	0.830056	0.903814
FAF1	0.141051	0.0610639	0.44502	0.137216	0.89086	0.99989				FAF1	70.0102	-0.102186	0.0796733	-1.28257	0.199643	0.617174
CDKN2C	0.0553934	0.136679	1.02137	0.13382	0.893545	0.99989				CDKN2C	20.4569	0.026631	0.0222782	1.19538	0.231937	0.617562
RNF11	0.182471	-0.0110761	0.380616	-0.0291005	0.976784	0.99989				RNF11	16.9393	-0.0223753	0.0315767	-0.708601	0.478572	0.734284
TTC39A	0.00192364	0.00381081	4.52057	0.000842993	0.999327	0.99989				TTC39A	21.8759	-0.0486353	0.0347143	-1.40102	0.161209	0.617174
EPS15	0.508972	-0.0639565	0.218617	-0.29255	0.769866	0.99989				EPS15	16.414	-0.0382321	0.033615	-1.13735	0.255392	0.624039
OSBPL9	0.216243	0.219478	0.334072	0.656978	0.511195	0.99989				OSBPL9	19.7957	0.00521901	0.0219839	0.237401	0.812345	0.893472
NRDC	0.372176	-0.287739	0.247091	-1.16451	0.244218	0.99989				NRDC	21.8618	0.034589	0.0422074	0.819502	0.4125	0.703653
AL050343.1	0.00293954	0.00699902	4.52057	0.00154826	0.998765	0.99989				AL050343.1	16.9242	-0.019425	0.0303591	-0.639841	0.522276	0.750723
RAB3B	0.00295097	0.00699902	4.52057	0.00154826	0.998765	0.99989				RAB3B	17.4313	-0.00573089	0.0275516	-0.208006	0.835224	0.906638
TXNDC12	0.448254	-0.228012	0.21054	-1.08298	0.278816	0.99989				TXNDC12	28.0053	-0.0186124	0.0346369	-0.537357	0.591021	0.769918
KTI12	0.0830577	0.026091	0.67128	0.0388675	0.968996	0.99989				KTI12	17.7707	-0.0561244	0.0324334	-1.73045	0.08355	0.617174
BTF3L4	0.451698	0.268207	0.223804	1.1984	0.230761	0.99989				BTF3L4	26.2462	-0.051091	0.0431631	-1.18367	0.236543	0.618455
ZFYVE9	0.00297654	0.00699902	4.52057	0.00154826	0.998765	0.99989				ZFYVE9	24.898	-0.0313809	0.0331549	-0.946495	0.343896	0.666318
CC2D1B	0.0681836	0.113282	0.862432	0.131351	0.895497	0.99989				CC2D1B	30.5233	-0.0279088	0.0423286	-0.659339	0.509678	0.746916
PRPF38A	0.335295	0.0899097	0.229919	0.39105	0.69576	0.99989				PRPF38A	17.2779	-0.0112459	0.0283926	-0.396087	0.692041	0.823618
TUT4	0.345774	0.0206685	0.246038	0.0840052	0.933052	0.99989				TUT4	17.1071	-0.016156	0.0320413	-0.504224	0.614104	0.781928
GPX7	0.0922944	-0.0834181	0.660057	-0.12638	0.899431	0.99989				GPX7	33.5359	-0.0405947	0.0576119	-0.704624	0.481044	0.735522
SHISAL2A	0.155943	0.0377375	0.443548	0.085081	0.932197	0.99989				SHISAL2A	28.6696	-0.0244434	0.0384363	-0.635946	0.524811	0.751678
COA7	0.0407637	-0.00682047	1.18269	-0.00576693	0.995399	0.99989				COA7	28.0517	0.0645586	0.0409559	1.57629	0.114958	0.617174
ZYG11B	0.173388	-0.0398156	0.388042	-0.102607	0.918275	0.99989				ZYG11B	19.6531	0.0182026	0.0351379	0.518033	0.604435	0.776864
ZYG11A	0.00194803	0.00381081	4.52057	0.000842993	0.999327	0.99989				ZYG11A	17.9943	-0.0344459	0.0283809	-1.2137	0.224862	0.617174
ECHDC2	0.185204	0.188621	0.361056	0.522414	0.601382	0.99989				ECHDC2	16.8534	-0.0214624	0.0304407	-0.705055	0.480776	0.735367
SCP2	0.883415	0.121232	0.180418	0.671951	0.501615	0.99989				SCP2	29.2411	0.0686524	0.0427795	1.60479	0.108539	0.617174
SLC1A7	0.00590511	-0.0110738	4.40003	-0.00251675	0.997992	0.99989				SLC1A7	23.1325	-0.0612711	0.0408609	-1.49951	0.133742	0.617174
CPT2	0.113235	0.14938	0.539872	0.276696	0.782014	0.99989				CPT2	17.0202	-0.0424649	0.0319804	-1.32784	0.18423	0.617174
AL606760.2	0.00587574	-0.0663534	4.40153	-0.0150751	0.987972	0.99989				AL606760.2	38.8829	-0.014657	0.039945	-0.36693	0.713671	0.83426
C1orf123	0.236646	-0.274923	0.283471	-0.969844	0.332124	0.99989				C1orf123	26.1967	0.0626293	0.0393661	1.59095	0.111622	0.617174
AL606760.3	0.0323939	0.0474056	1.44971	0.0326999	0.973914	0.99989				AL606760.3	57.8539	-0.0854047	0.0687611	-1.24205	0.214219	0.617174
MAGOH	0.607975	-0.181917	0.187483	-0.970312	0.331891	0.99989				MAGOH	64.2025	-0.0818347	0.0780514	-1.04847	0.294421	0.644996
LRP8	0.0228211	-0.064213	1.79169	-0.0358393	0.97141	0.99989				LRP8	24.5445	0.066228	0.0413638	1.60111	0.109353	0.617174
AC119428.2	0.0450942	-0.046161	1.3014	-0.0354702	0.971705	0.99989				AC119428.2	23.7929	0.0440007	0.0323031	1.36212	0.173159	0.617174
NDC1	0.0389001	0.0208201	1.20538	0.0172726	0.986219	0.99989				NDC1	17.4491	-0.0378029	0.029677	-1.27381	0.202729	0.617174
YIPF1	0.111318	-0.0749338	0.554584	-0.135117	0.892519	0.99989				YIPF1	30.1538	-0.0230895	0.0402125	-0.574188	0.56584	0.761561
HSPB11	0.318107	0.040476	0.258941	0.156314	0.875786	0.99989				HSPB11	22.3017	-0.0461666	0.032232	-1.43232	0.152051	0.617174
LRRC42	0.0481415	0.129249	1.03422	0.124972	0.900545	0.99989				LRRC42	21.0857	0.0292024	0.0234217	1.24681	0.212468	0.617174
TMEM59	1.35324	-0.0168268	0.143635	-0.11715	0.906741	0.99989				TMEM59	57.3773	-0.0812606	0.0709693	-1.14501	0.252205	0.62284
TCEANC2	0.0694409	-0.0493744	0.86274	-0.0572298	0.954362	0.99989				TCEANC2	31.2914	0.0820708	0.0532506	1.54122	0.123263	0.617174
CYB5RL	0.0175561	-0.000424311	2.2037	-0.000192545	0.999846	0.99989				CYB5RL	19.7923	0.0238779	0.0238929	0.999372	0.317614	0.655389
MRPL37	0.232227	-0.381089	0.321884	-1.18393	0.23644	0.99989				MRPL37	19.9559	0.0253814	0.0232702	1.09073	0.275392	0.633634
SSBP3	0.256624	-0.122978	0.300307	-0.409509	0.682166	0.99989				SSBP3	23.0942	0.0290845	0.0210676	1.38053	0.167422	0.617174
SSBP3-AS1	0.00389272	-0.0174525	4.52057	-0.00386068	0.99692	0.99989				SSBP3-AS1	18.9443	0.0190778	0.0243927	0.782108	0.434151	0.711826
AL161644.1	0.00393003	0.0101872	4.52057	0.00225353	0.998202	0.99989				AL161644.1	33.7198	-0.0375797	0.057005	-0.659236	0.509744	0.746916
ACOT11	0.023758	-0.00574353	1.79039	-0.00320798	0.99744	0.99989				ACOT11	27.099	-0.044654	0.0446137	-1.0009	0.316873	0.65536
TTC4	0.0107184	-0.0227503	2.95731	-0.00769289	0.993862	0.99989				TTC4	16.7437	-0.0326346	0.0310258	-1.05186	0.292866	0.644425
PARS2	0.00680486	-0.00787813	3.98296	-0.00197796	0.998422	0.99989				PARS2	19.5471	-0.0468515	0.0296453	-1.5804	0.114015	0.617174
TTC22	0.0220012	-0.0397611	1.84755	-0.021521	0.98283	0.99989				TTC22	39.1713	0.0147471	0.0565723	0.260677	0.794342	0.88144
DHCR24	0.00678846	0.0229552	3.67647	0.00624381	0.995018	0.99989				DHCR24	18.4828	0.00565066	0.0307489	0.183768	0.854196	0.917761
USP24	0.176431	-0.251599	0.382434	-0.65789	0.510609	0.99989				USP24	35.5544	-0.0367744	0.0592478	-0.620688	0.534805	0.754159
MIR4422HG	0.00292118	0.00699902	4.52057	0.00154826	0.998765	0.99989				MIR4422HG	91.1677	-0.133435	0.0862402	-1.54725	0.121803	0.617174
PLPP3	0.00291775	-0.0206407	4.52057	-0.00456595	0.996357	0.99989				PLPP3	22.4296	-0.0495846	0.0363284	-1.3649	0.172285	0.617174
DAB1	0.0068154	-0.0355181	3.98257	-0.00891838	0.992884	0.99989				DAB1	96.4393	-0.122229	0.0842698	-1.45045	0.146932	0.617174
OMA1	0.1385	0.0664313	0.452101	0.146939	0.88318	0.99989				OMA1	31.3065	0.0774262	0.0505172	1.53267	0.125357	0.617174
MYSM1	0.180071	0.0929433	0.382407	0.243048	0.807968	0.99989				MYSM1	18.2498	0.00375179	0.030625	0.122508	0.902497	0.944989
JUN	15.0826	-0.0956745	0.114224	-0.837604	0.402253	0.99989				JUN	16.9543	-0.0184322	0.0308115	-0.598224	0.549691	0.759946
LINC01135	0.00639371	0.0197616	3.998	0.00494286	0.996056	0.99989				LINC01135	27.7273	-0.0490945	0.0473168	-1.03757	0.29947	0.647803
AC105277.1	0.00386335	0.0101872	4.52057	0.00225353	0.998202	0.99989				AC105277.1	64.8627	-0.0916199	0.0781187	-1.17283	0.240864	0.620949
FGGY	0.0219307	0.0739884	1.97007	0.0375562	0.970041	0.99989				FGGY	17.0058	-0.0431489	0.0323349	-1.33444	0.182061	0.617174
HOOK1	0.0250092	-0.113117	1.64466	-0.0687783	0.945166	0.99989				HOOK1	25.9228	0.0833911	0.045182	1.84567	0.0649399	0.617174
NFIA	0.0731119	0.0707529	0.936494	0.0755508	0.939776	0.99989				NFIA	35.8217	0.025283	0.0453997	0.556898	0.577597	0.764217
TM2D1	0.407058	-0.238211	0.243179	-0.979573	0.327297	0.99989				TM2D1	35.4906	-0.0291455	0.0537959	-0.54178	0.58797	0.768709
AC099791.2	0.0142881	0.0176483	2.51339	0.00702169	0.994398	0.99989				AC099791.2	18.1596	0.000208181	0.0355564	0.00585495	0.995328	0.997294
PATJ	0.117161	-0.145103	0.603923	-0.240267	0.810123	0.99989				PATJ	18.5711	0.0144674	0.0242339	0.59699	0.550514	0.759946
L1TD1	0.0252522	-0.0854763	1.68943	-0.0505949	0.959648	0.99989				L1TD1	19.2315	-0.0170264	0.0239012	-0.712367	0.476238	0.732686
USP1	0.260344	0.148093	0.287019	0.515969	0.605876	0.99989				USP1	28.4762	0.0511861	0.0362372	1.41253	0.157794	0.617174
DOCK7	0.0634212	-0.154614	0.872562	-0.177196	0.859354	0.99989				DOCK7	19.6634	0.024259	0.0223153	1.0871	0.276992	0.634423
ATG4C	0.115849	-0.0589924	0.532014	-0.110885	0.911708	0.99989				ATG4C	31.6162	-0.00763518	0.0352668	-0.216498	0.8286	0.903294
ALG6	0.0902451	-0.0100608	0.687033	-0.0146439	0.988316	0.99989				ALG6	21.9573	0.0409166	0.0359763	1.13732	0.255404	0.624039
ITGB3BP	0.120531	0.224845	0.583637	0.385248	0.700054	0.99989				ITGB3BP	58.8683	-0.0653388	0.0744044	-0.878158	0.379858	0.685847
EFCAB7	0.0244099	-0.061024	1.69023	-0.0361041	0.971199	0.99989				EFCAB7	29.8856	-0.00787617	0.0322012	-0.244593	0.806772	0.890227
PGM1	0.155054	-0.146398	0.425193	-0.344309	0.730614	0.99989				PGM1	17.3804	-0.0141042	0.0274271	-0.514245	0.607081	0.778363
RAVER2	0.019393	-0.13225	2.11766	-0.0624507	0.950204	0.99989				RAVER2	49.6957	-0.0484695	0.0648544	-0.747359	0.454847	0.721975
JAK1	1.2425	-0.243553	0.146497	-1.66251	0.09641	0.99989				JAK1	26.0217	0.0709873	0.0421263	1.6851	0.0919686	0.617174
AL357078.1	0.00392783	0.0101872	4.52057	0.00225353	0.998202	0.99989				AL357078.1	48.9977	-0.0450856	0.0641862	-0.702419	0.482418	0.73662
AK4	0.0163806	-0.0588953	2.39477	-0.0245933	0.980379	0.99989				AK4	21.4095	0.0326123	0.0308011	1.0588	0.28969	0.642183
LEPROT	0.474523	0.0396897	0.268437	0.147855	0.882457	0.99989				LEPROT	21.4641	-0.0600888	0.0377213	-1.59297	0.111168	0.617174
LEPR	0.0141164	0.0176482	2.51437	0.00701895	0.9944	0.99989				LEPR	19.4452	-0.00242892	0.0225211	-0.107851	0.914114	0.950519
PDE4B	0.171189	-0.178354	0.437756	-0.407428	0.683694	0.99989				PDE4B	16.3754	-0.0404438	0.034688	-1.16593	0.243643	0.622528
WDR78	0.00488111	0.0133754	4.52057	0.0029588	0.997639	0.99989				WDR78	18.4659	-0.0280108	0.026631	-1.05181	0.292886	0.644425
MIER1	0.404033	0.0330278	0.245177	0.13471	0.892841	0.99989				MIER1	19.408	-0.0563648	0.0330496	-1.70546	0.0881088	0.617174
SLC35D1	0.0364549	0.00806619	1.35646	0.00594651	0.995255	0.99989				SLC35D1	51.9483	-0.0550515	0.0724259	-0.760108	0.44719	0.717673
IL23R	0.0165833	-0.0588964	2.50203	-0.0235394	0.98122	0.99989				IL23R	17.0924	-0.0252925	0.02908	-0.869753	0.384435	0.689175
IL12RB2	0.00492861	-0.0142643	4.52057	-0.00315542	0.997482	0.99989				IL12RB2	18.3656	0.00456489	0.0239585	0.190533	0.848891	0.914431
SERBP1	1.66488	-0.0610446	0.137106	-0.445237	0.656148	0.99989				SERBP1	21.1108	-0.0490957	0.033361	-1.47165	0.141115	0.617174
GADD45A	0.138931	-0.320539	0.508461	-0.63041	0.528427	0.99989				GADD45A	23.5004	0.0505668	0.0392022	1.2899	0.197087	0.617174
WLS	0.0726814	-0.0674504	0.910956	-0.0740436	0.940976	0.99989				WLS	20.1695	-0.0492391	0.0307204	-1.60282	0.108975	0.617174
LRRC7	0.0107388	0.0325303	2.95681	0.0110018	0.991222	0.99989				LRRC7	24.4718	0.0714418	0.044831	1.59358	0.11103	0.617174
LRRC40	0.0815069	0.0537316	0.716598	0.0749815	0.940229	0.99989				LRRC40	17.469	-0.0421016	0.0305499	-1.37813	0.168164	0.617174
SRSF11	1.24941	-0.0361363	0.148726	-0.242972	0.808027	0.99989				SRSF11	17.4573	-0.0365717	0.029719	-1.23058	0.218479	0.617174
ANKRD13C	0.0862661	-0.0196256	0.665042	-0.0295103	0.976458	0.99989				ANKRD13C	18.8239	-0.0551138	0.0310454	-1.77527	0.0758541	0.617174
HHLA3	0.0278144	0.00701115	1.55998	0.00449437	0.996414	0.99989				HHLA3	40.181	-0.0238533	0.0563729	-0.423135	0.672197	0.813693
CTH	0.00491069	-0.0142643	4.52057	-0.00315542	0.997482	0.99989				CTH	24.4719	0.0599518	0.0382367	1.56791	0.116902	0.617174
ZRANB2	0.674562	0.00514421	0.188888	0.0272342	0.978273	0.99989				ZRANB2	21.2441	0.0314941	0.0235139	1.33938	0.180448	0.617174
NEGR1	0.00343925	-0.0174525	4.52057	-0.00386068	0.99692	0.99989				NEGR1	21.687	0.0333417	0.0271783	1.22677	0.219907	0.617174
LRRIQ3	0.0156713	0.024027	2.29971	0.0104479	0.991664	0.99989				LRRIQ3	22.1834	0.039313	0.0313563	1.25375	0.209932	0.617174
FPGT	0.058126	0.0261171	0.933724	0.0279709	0.977685	0.99989				FPGT	71.9815	-0.111194	0.0788266	-1.41061	0.158359	0.617174
CRYZ	0.0304539	0.0133882	1.48461	0.00901795	0.992805	0.99989				CRYZ	54.8867	-0.0708088	0.0767141	-0.923022	0.355995	0.672745
TYW3	0.186828	0.062801	0.388606	0.161606	0.871616	0.99989				TYW3	59.2573	-0.0704242	0.0771858	-0.912398	0.361559	0.675284
ACADM	0.2308	-0.0616617	0.302515	-0.20383	0.838486	0.99989				ACADM	43.0858	-0.0269884	0.058111	-0.464429	0.642341	0.797204
RABGGTB	0.312551	0.0589886	0.245275	0.2405	0.809942	0.99989				RABGGTB	18.6332	0.00558256	0.0233406	0.239178	0.810968	0.892766
ST6GALNAC3	0.0273002	0.00382233	1.64257	0.00232704	0.998143	0.99989				ST6GALNAC3	38.7681	-0.0343856	0.0627847	-0.547675	0.583915	0.767229
PIGK	0.128919	0.0930181	0.513449	0.181163	0.856239	0.99989				PIGK	31.2971	-0.0393966	0.0524715	-0.750819	0.452761	0.721215
AK5	0.0724603	0.0952056	0.862838	0.11034	0.91214	0.99989				AK5	40.3463	0.00858532	0.0609723	0.140807	0.888023	0.937152
AC118549.1	0.13849	0.124901	0.455919	0.273954	0.78412	0.99989				AC118549.1	25.2946	-0.039418	0.0371558	-1.06088	0.288743	0.641997
USP33	0.315111	-0.185227	0.24579	-0.753597	0.451091	0.99989				USP33	20.2082	-0.0406746	0.027687	-1.46908	0.14181	0.617174
MIGA1	0.151388	-0.140887	0.421481	-0.334266	0.738179	0.99989				MIGA1	23.9709	0.0490657	0.0342018	1.43459	0.151403	0.617174
NEXN	0.0291034	0.0101982	1.734	0.00588133	0.995307	0.99989				NEXN	22.4731	-0.0478321	0.0336998	-1.41936	0.155794	0.617174
FUBP1	0.28803	-0.26932	0.265632	-1.01388	0.310639	0.99989				FUBP1	17.1052	-0.0136348	0.0300958	-0.453046	0.650516	0.801682
DNAJB4	0.0414206	0.0240087	1.14154	0.0210318	0.98322	0.99989				DNAJB4	45.968	-0.02447	0.0649655	-0.376662	0.706425	0.830684
AC103591.3	0.738278	-0.00335378	0.305099	-0.0109924	0.991229	0.99989				AC103591.3	16.995	-0.0176645	0.0300364	-0.588104	0.556463	0.760058
IFI44L	0.120913	-0.13235	0.745636	-0.1775	0.859116	0.99989				IFI44L	33.1872	-0.0388895	0.0563538	-0.690095	0.490134	0.739084
IFI44	0.156873	-0.398165	0.534946	-0.744309	0.456689	0.99989				IFI44	19.313	0.0187126	0.0276518	0.676721	0.498583	0.742025
LINC01781	0.0732317	0.101579	1.4185	0.0716106	0.942912	0.99989				LINC01781	51.7301	-0.0575757	0.0731774	-0.786796	0.431401	0.709698
LINC01725	0.000976487	0.000622598	4.52057	0.000137726	0.99989	0.99989				LINC01725	17.3429	-0.0696023	0.0353944	-1.96648	0.0492435	0.617174
TTLL7	0.00289979	0.00699902	4.52057	0.00154826	0.998765	0.99989				TTLL7	21.2043	-0.0594025	0.0379718	-1.56438	0.117727	0.617174
AL359504.2	0.0127318	0.0112703	2.64478	0.00426132	0.9966	0.99989				AL359504.2	56.8425	-0.0786623	0.0643343	-1.22271	0.221439	0.617174
PRKACB	0.286591	0.115906	0.266021	0.435702	0.663053	0.99989				PRKACB	17.5941	-0.00244718	0.0274614	-0.0891137	0.928992	0.958489
RPF1	0.222717	-0.0404906	0.29166	-0.138828	0.889586	0.99989				RPF1	16.7408	-0.0252569	0.0326625	-0.77327	0.439362	0.714379
GNG5	1.67161	0.0518397	0.178082	0.291101	0.770974	0.99989				GNG5	21.2275	-0.04503	0.0307731	-1.46329	0.143388	0.617174
SPATA1	0.0184469	-0.107797	2.04543	-0.0527012	0.95797	0.99989				SPATA1	29.4168	-0.0449563	0.0523112	-0.859402	0.390119	0.693194
CTBS	0.332193	-0.0674669	0.275739	-0.244677	0.806707	0.99989				CTBS	39.0761	-0.0299431	0.0592086	-0.505722	0.613052	0.781368
SSX2IP	0.0437339	-0.107819	1.27627	-0.0844793	0.932675	0.99989				SSX2IP	21.8124	0.0361412	0.034235	1.05568	0.291114	0.643051
MCOLN2	0.0524041	-0.0514828	1.08565	-0.047421	0.962178	0.99989				MCOLN2	23.5345	0.0391358	0.0279809	1.39866	0.161914	0.617174
SYDE2	0.0146952	0.0452887	2.51111	0.0180353	0.985611	0.99989				SYDE2	40.6402	-0.0223802	0.0428756	-0.521981	0.601684	0.7755
C1orf52	0.243906	-0.0593504	0.275649	-0.215311	0.829525	0.99989				C1orf52	34.1217	-0.0346681	0.0551169	-0.628991	0.529355	0.751989
BCL10	0.126205	-0.165313	0.499579	-0.330905	0.740716	0.99989				BCL10	16.7475	-0.0272069	0.0306501	-0.887661	0.374723	0.682112
AL078459.1	0.00686679	-0.00787809	3.9807	-0.00197907	0.998421	0.99989				AL078459.1	18.5639	0.0142318	0.0242634	0.586556	0.557502	0.760058
ZNHIT6	0.169903	-0.187798	0.416306	-0.451106	0.651913	0.99989				ZNHIT6	20.9165	-0.054053	0.033409	-1.61792	0.10568	0.617174
COL24A1	0.00481247	0.0133754	4.52057	0.0029588	0.997639	0.99989				COL24A1	21.7121	0.0351279	0.0382814	0.917622	0.358817	0.674578
ODF2L	0.394407	-0.0365924	0.255691	-0.143112	0.886202	0.99989				ODF2L	26.4199	0.0699938	0.0415243	1.68561	0.0918706	0.617174
AL049597.2	0.00923956	0.00169916	3.15767	0.000538105	0.999571	0.99989				AL049597.2	18.598	0.0120724	0.0240283	0.502424	0.61537	0.782357
SH3GLB1	0.563463	0.428489	0.233954	1.83151	0.0670252	0.99989				SH3GLB1	18.9551	-0.0244107	0.0252958	-0.965007	0.334541	0.66264
SELENOF	1.04374	0.0152662	0.162185	0.0941282	0.925007	0.99989				SELENOF	17.8995	-0.0301079	0.0279562	-1.07696	0.281496	0.637927
HS2ST1	0.0598709	-0.0812572	0.883755	-0.0919454	0.926741	0.99989				HS2ST1	94.7562	-0.113507	0.0835604	-1.35839	0.174341	0.617174
LMO4	0.544398	-0.00476615	0.241744	-0.0197157	0.98427	0.99989				LMO4	23.1005	0.0455677	0.0374383	1.21714	0.223551	0.617174
PKN2	0.276839	-0.196725	0.286219	-0.687326	0.491878	0.99989				PKN2	21.1808	-0.00334509	0.0215359	-0.155326	0.876564	0.930941
GTF2B	0.284811	-0.165929	0.236599	-0.70131	0.48311	0.99989				GTF2B	18.4783	0.00993612	0.0280553	0.354161	0.723218	0.839914
KYAT3	0.188021	0.090666	0.334712	0.270878	0.786485	0.99989				KYAT3	31.6557	-0.0203201	0.0430371	-0.472154	0.636817	0.794231
RBMXL1	0.108432	-0.0600462	0.569159	-0.1055	0.915979	0.99989				RBMXL1	21.4185	0.00663142	0.0212383	0.312239	0.754859	0.857945
GBP3	0.180734	-0.0176199	0.362136	-0.0486553	0.961194	0.99989				GBP3	18.823	0.00741098	0.0229921	0.322328	0.747204	0.853964
GBP1	0.301646	0.104276	0.335167	0.311116	0.755712	0.99989				GBP1	27.378	0.075804	0.0424344	1.78638	0.0740379	0.617174
GBP2	0.515855	0.032583	0.269373	0.120959	0.903724	0.99989				GBP2	25.4531	0.0354285	0.0235668	1.50332	0.132756	0.617174
GBP7	0.0282696	0.034652	1.5217	0.0227719	0.981832	0.99989				GBP7	19.477	0.0199939	0.029185	0.685075	0.493297	0.74044
GBP4	0.241397	0.0170715	0.341804	0.0499452	0.960166	0.99989				GBP4	47.6856	-0.0383246	0.061537	-0.622789	0.533423	0.753225
AC099063.4	0.0205887	0.0367836	1.90853	0.0192733	0.984623	0.99989				AC099063.4	29.4015	0.0701773	0.0445438	1.57547	0.115149	0.617174
GBP5	0.255375	-0.162589	0.368212	-0.441564	0.658805	0.99989				GBP5	20.0449	-0.0433199	0.0285967	-1.51486	0.129809	0.617174
LRRC8B	0.0753302	0.0803181	0.832763	0.0964477	0.923165	0.99989				LRRC8B	16.5862	-0.0360132	0.0321015	-1.12185	0.261925	0.625925
LRRC8C-DT	0.0194844	0.0335948	1.97427	0.0170163	0.986424	0.99989				LRRC8C-DT	25.4878	0.050039	0.0347178	1.44131	0.149497	0.617174
LRRC8C	0.210566	-0.161991	0.384032	-0.421817	0.673158	0.99989				LRRC8C	22.1066	-0.0229599	0.0242074	-0.948469	0.342891	0.665852
AC099568.2	0.0234739	-0.00893142	1.7393	-0.00513507	0.995903	0.99989				AC099568.2	45.4341	-0.0259881	0.0613567	-0.423558	0.671888	0.813513
LRRC8D	0.209918	-0.167544	0.355035	-0.471909	0.636992	0.99989				LRRC8D	35.3716	-0.00893292	0.0382849	-0.233328	0.815507	0.895065
ZNF326	0.21784	0.0543121	0.335197	0.162031	0.871282	0.99989				ZNF326	17.473	-0.00647061	0.030958	-0.209013	0.834438	0.906043
ZNF644	0.280245	-0.101394	0.264393	-0.383496	0.701352	0.99989				ZNF644	16.8846	-0.0207933	0.0298437	-0.69674	0.485965	0.738486
CDC7	0.0195278	-0.0216863	1.97416	-0.0109851	0.991235	0.99989				CDC7	18.7224	0.00884846	0.0321408	0.275303	0.783084	0.875056
TGFBR3	0.0834791	-0.0908489	0.854391	-0.106332	0.915319	0.99989				TGFBR3	91.2224	-0.106784	0.085004	-1.25622	0.209037	0.617174
BTBD8	0.0223646	0.0155196	1.90563	0.00814408	0.993502	0.99989				BTBD8	44.4101	-0.0291264	0.0505266	-0.576456	0.564307	0.761042
GLMN	0.0817123	0.016526	0.723079	0.0228551	0.981766	0.99989				GLMN	19.0638	0.0148852	0.0341675	0.435655	0.663087	0.808241
RPAP2	0.154031	-0.435371	0.462649	-0.941038	0.346685	0.99989				RPAP2	32.7532	0.0494245	0.0447997	1.10323	0.269926	0.630875
GFI1	0.029442	0.0686692	1.52127	0.0451394	0.963996	0.99989				GFI1	17.4385	-0.00509014	0.0272973	-0.18647	0.852076	0.916393
EVI5	0.210539	0.0599694	0.393163	0.152531	0.878769	0.99989				EVI5	24.4063	0.0594668	0.0385126	1.54409	0.122567	0.617174
RPL5	21.9531	0.0102239	0.0954232	0.107143	0.914676	0.99989				RPL5	16.3564	-0.0396497	0.0345856	-1.14642	0.251621	0.62284
FAM69A	0.0337529	-0.0259512	1.38676	-0.0187135	0.98507	0.99989				FAM69A	18.1937	-0.00940931	0.0251634	-0.373928	0.708458	0.831648
MTF2	0.439226	-0.103405	0.232773	-0.44423	0.656876	0.99989				MTF2	20.7258	0.0289893	0.0222151	1.30494	0.191914	0.617174
TMED5	0.428734	-0.0498529	0.244376	-0.204001	0.838353	0.99989				TMED5	103.432	-0.1096	0.0834509	-1.31335	0.189066	0.617174
CCDC18	0.0945388	-0.159964	0.653472	-0.24479	0.806619	0.99989				CCDC18	33.13	-0.0379302	0.0561468	-0.675555	0.499323	0.742576
DR1	0.390999	-0.260722	0.236937	-1.10039	0.271163	0.99989				DR1	72.6227	-0.112369	0.0773508	-1.45272	0.146301	0.617174
FNBP1L	0.0135657	0.014457	2.77636	0.00520718	0.995845	0.99989				FNBP1L	23.8706	0.0396545	0.026185	1.5144	0.129925	0.617174
BCAR3	0.00442385	-0.0142643	4.52057	-0.00315542	0.997482	0.99989				BCAR3	17.4869	-0.0051481	0.0291819	-0.176414	0.859969	0.921473
DNTTIP2	0.345316	0.114343	0.230436	0.496201	0.619752	0.99989				DNTTIP2	37.5913	0.00518934	0.042141	0.123142	0.901994	0.944822
GCLM	0.122799	0.132358	0.539853	0.245174	0.806321	0.99989				GCLM	18.044	-0.0561026	0.031439	-1.78449	0.0743437	0.617174
ARHGAP29	0.0117184	-0.01956	2.79051	-0.00700948	0.994407	0.99989				ARHGAP29	29.2165	-0.0246585	0.040246	-0.612693	0.540079	0.757215
ABCD3	0.122773	-0.0366744	0.529639	-0.0692441	0.944795	0.99989				ABCD3	29.9776	0.0783563	0.0478042	1.63911	0.101191	0.617174
SLC44A3	0.00389344	0.0101872	4.52057	0.00225353	0.998202	0.99989				SLC44A3	21.4636	0.0263516	0.0211897	1.2436	0.213646	0.617174
CNN3	0.00591739	0.016566	4.3994	0.00376552	0.996996	0.99989				CNN3	22.7605	-0.0297285	0.0269284	-1.10399	0.269599	0.630875
ALG14	0.049194	-0.0302184	1.01864	-0.0296655	0.976334	0.99989				ALG14	22.8777	0.0212737	0.0207347	1.02599	0.304895	0.649846
RWDD3	0.00684488	0.0197619	3.98149	0.00496343	0.99604	0.99989				RWDD3	21.0683	0.0302686	0.0276907	1.09309	0.274353	0.633429
PTBP2	0.0584928	-0.0599932	0.933207	-0.0642872	0.948742	0.99989				PTBP2	18.5746	-0.0406102	0.0284563	-1.42711	0.15355	0.617174
DPYD	0.485169	0.128551	0.278531	0.461531	0.644418	0.99989				DPYD	55.9439	-0.078473	0.0637567	-1.23082	0.21839	0.617174
FRRS1	0.00386815	0.0101872	4.52057	0.00225353	0.998202	0.99989				FRRS1	16.6889	-0.0283188	0.0320248	-0.884277	0.376547	0.68317
AGL	0.103753	0.145138	0.606007	0.239499	0.810719	0.99989				AGL	26.6223	0.0701431	0.0416261	1.68508	0.0919736	0.617174
AC118553.1	0.00390941	-0.0174525	4.52057	-0.00386068	0.99692	0.99989				AC118553.1	23.7683	-0.0441758	0.035489	-1.24478	0.213214	0.617174
SLC35A3	0.220489	-0.206711	0.326168	-0.633755	0.526241	0.99989				SLC35A3	31.8956	-0.0416607	0.0545396	-0.763861	0.44495	0.716155
AC118553.2	0.00782931	0.0229556	3.64832	0.0062921	0.99498	0.99989				AC118553.2	63.9026	-0.0850792	0.0825367	-1.0308	0.302632	0.648736
MFSD14A	0.0208097	0.0676129	1.84935	0.0365603	0.970836	0.99989				MFSD14A	24.5956	-0.0333643	0.0327738	-1.01802	0.308669	0.65178
SASS6	0.0464205	0.101608	1.08583	0.0935768	0.925445	0.99989				SASS6	26.9284	0.0214921	0.0217565	0.987847	0.323228	0.657581
TRMT13	0.173893	-0.264178	0.375904	-0.702781	0.482192	0.99989				TRMT13	34.0302	-0.0397929	0.0575527	-0.691418	0.489303	0.738996
DBT	0.100827	-0.0579118	0.62926	-0.0920316	0.926673	0.99989				DBT	21.9712	-0.0515218	0.0348474	-1.4785	0.139275	0.617174
RTCA	0.209215	-0.273132	0.331577	-0.823737	0.410089	0.99989				RTCA	25.2279	0.0471603	0.0321666	1.46613	0.142614	0.617174
CDC14A	0.351227	-0.455551	0.274344	-1.66051	0.0968116	0.99989				CDC14A	24.6034	-0.0354417	0.0338379	-1.04739	0.294918	0.644996
EXTL2	0.0180727	0.0304052	2.12113	0.0143344	0.988563	0.99989				EXTL2	30.3623	0.0703209	0.045808	1.53512	0.124754	0.617174
AC104506.1	0.0205347	0.0367802	2.28345	0.0161073	0.987149	0.99989				AC104506.1	37.9028	-0.0302617	0.0578461	-0.523141	0.600876	0.775004
SLC30A7	0.26253	-0.0205526	0.283272	-0.0725544	0.942161	0.99989				SLC30A7	17.5143	-0.00446531	0.0309538	-0.144257	0.885297	0.936294
DPH5	0.139452	-0.0685841	0.467343	-0.146753	0.883327	0.99989				DPH5	25.8729	-0.0562073	0.0442187	-1.27112	0.203686	0.617174
AC093157.2	0.0108078	0.0325279	3.13631	0.0103714	0.991725	0.99989				AC093157.2	19.6865	-0.033896	0.0264876	-1.2797	0.200652	0.617174
AC093157.1	0.0699496	0.00590707	0.840669	0.00702662	0.994394	0.99989				AC093157.1	21.597	-0.0319859	0.0260713	-1.22686	0.219874	0.617174
AL109741.1	0.0180498	-0.0248752	2.04653	-0.0121548	0.990302	0.99989				AL109741.1	22.4101	-0.0501446	0.0355625	-1.41004	0.158527	0.617174
S1PR1	0.121061	-0.07388	0.533112	-0.138582	0.88978	0.99989				S1PR1	17.6246	-0.0534973	0.031653	-1.69012	0.0910057	0.617174
RNPC3	0.164483	0.0450573	0.399241	0.112858	0.910144	0.99989				RNPC3	20.6768	-0.064017	0.0376077	-1.70223	0.088712	0.617174
AMY2B	0.0292048	-0.017442	1.6861	-0.0103446	0.991746	0.99989				AMY2B	47.0932	-0.0486118	0.0688934	-0.705609	0.480431	0.73509
PRMT6	0.0462358	-0.0429717	1.06754	-0.0402529	0.967892	0.99989				PRMT6	20.6171	0.0289537	0.0240894	1.20193	0.229392	0.617174
VAV3	0.136304	-0.0260557	0.477444	-0.0545734	0.956478	0.99989				VAV3	18.3148	0.00941412	0.0246964	0.381194	0.703059	0.829173
VAV3-AS1	0.00491062	0.0133754	4.52057	0.0029588	0.997639	0.99989				VAV3-AS1	38.142	0.00845989	0.0452627	0.186906	0.851734	0.916276
AL390036.1	0.053236	-0.103575	0.988285	-0.104803	0.916532	0.99989				AL390036.1	23.1818	0.0467092	0.0347816	1.34293	0.179295	0.617174
SLC25A24	0.275809	-0.0589944	0.285906	-0.206342	0.836524	0.99989				SLC25A24	19.0228	0.0138105	0.0334167	0.413282	0.6794	0.817148
AL359258.2	0.013565	0.042099	2.6394	0.0159502	0.987274	0.99989				AL359258.2	27.2867	0.0108387	0.0222599	0.486916	0.626318	0.787332
FAM102B	0.0714119	-0.0706384	0.800394	-0.0882545	0.929674	0.99989				FAM102B	31.6947	-0.000376545	0.0302675	-0.0124406	0.990074	0.994486
HENMT1	0.151719	0.107854	0.428338	0.251795	0.801199	0.99989				HENMT1	23.9631	0.0597261	0.0411932	1.4499	0.147085	0.617174
PRPF38B	1.04344	-0.23523	0.150386	-1.56418	0.117775	0.99989				PRPF38B	24.0157	-0.0415459	0.0355244	-1.1695	0.242201	0.622469
STXBP3	0.251427	0.0795682	0.276549	0.287718	0.773562	0.99989				STXBP3	17.1962	-0.0126357	0.0300545	-0.420427	0.674173	0.814456
GPSM2	0.0469919	-0.0153312	1.12183	-0.0136662	0.989096	0.99989				GPSM2	21.1617	0.0313407	0.0317805	0.98616	0.324054	0.657581
CLCC1	0.0880943	-0.0164373	0.672386	-0.0244463	0.980497	0.99989				CLCC1	83.3956	-0.11453	0.0830663	-1.37878	0.167962	0.617174
WDR47	0.0213366	0.0123318	1.84832	0.00667189	0.994677	0.99989				WDR47	28.4254	0.0826898	0.0460894	1.79412	0.0727948	0.617174
TAF13	0.0923492	-0.1387	0.666728	-0.20803	0.835205	0.99989				TAF13	24.393	0.0325511	0.0216464	1.50376	0.132642	0.617174
AL356488.3	0.0361269	0.0601592	1.35633	0.0443544	0.964622	0.99989				AL356488.3	30.5982	-0.018984	0.0397915	-0.477087	0.6333	0.791859
TMEM167B	0.275423	-0.230499	0.258969	-0.890063	0.373432	0.99989				TMEM167B	26.671	0.00826952	0.021686	0.381329	0.702959	0.829173
AL356488.2	0.00583249	0.0165637	4.52057	0.00366406	0.997077	0.99989				AL356488.2	83.4991	-0.112556	0.0838827	-1.34183	0.179651	0.617174
KIAA1324	0.0254105	-0.0301951	1.68922	-0.0178752	0.985738	0.99989				KIAA1324	18.7816	0.0155532	0.0244463	0.636219	0.524634	0.751678
SARS	0.476427	0.00254235	0.23082	0.0110144	0.991212	0.99989				SARS	18.8136	0.0148122	0.0240401	0.616145	0.537799	0.755854
CELSR2	0.00486303	0.0133754	4.52057	0.0029588	0.997639	0.99989				CELSR2	19.2674	-0.00857949	0.0230567	-0.372105	0.709815	0.832355
PSRC1	0.0179033	-0.0801568	2.12161	-0.0377811	0.969862	0.99989				PSRC1	23.9315	-0.0445215	0.034486	-1.291	0.196703	0.617174
SORT1	0.168113	-0.138715	0.464725	-0.298488	0.765331	0.99989				SORT1	33.1618	-0.0208981	0.0456868	-0.45742	0.647369	0.799709
PSMA5	0.888456	0.179473	0.181001	0.991555	0.321415	0.99989				PSMA5	25.7426	-0.042668	0.0394107	-1.08265	0.278964	0.636303
ATXN7L2	0.0126396	-0.0163717	2.78302	-0.00588271	0.995306	0.99989				ATXN7L2	26.9403	0.0925236	0.0470224	1.96765	0.0491084	0.617174
CYB561D1	0.0717974	-0.12592	0.772136	-0.16308	0.870456	0.99989				CYB561D1	18.9281	0.011064	0.0350904	0.315299	0.752535	0.856519
AMIGO1	0.0196305	-0.0769674	1.97392	-0.0389922	0.968897	0.99989				AMIGO1	22.7304	0.0483995	0.0440149	1.09962	0.271499	0.631329
GNAI3	0.743727	-0.0941348	0.190667	-0.493713	0.621509	0.99989				GNAI3	21.4497	0.015855	0.0211546	0.749485	0.453565	0.721392
AMPD2	0.259906	0.110957	0.323083	0.343431	0.731275	0.99989				AMPD2	22.3498	-0.0612617	0.0389657	-1.5722	0.115905	0.617174
GSTM4	0.0591426	-0.164179	0.920774	-0.178306	0.858483	0.99989				GSTM4	21.4163	0.0270137	0.0213663	1.26431	0.206117	0.617174
GSTM2	0.0165635	0.0516675	2.29596	0.0225036	0.982046	0.99989				GSTM2	48.6571	-0.0641975	0.074006	-0.867463	0.385688	0.69005
GSTM3	0.0214498	0.0399719	1.90707	0.0209599	0.983278	0.99989				GSTM3	17.5489	-0.0223403	0.0278872	-0.801096	0.423076	0.706366
CSF1	0.0146989	-0.00999215	2.51109	-0.00397921	0.996825	0.99989				CSF1	19.9602	0.0254068	0.0228498	1.1119	0.26618	0.628379
AHCYL1	0.440275	0.0394384	0.250025	0.157738	0.874663	0.99989				AHCYL1	18.078	-0.0570893	0.0315855	-1.80745	0.0706921	0.617174
STRIP1	0.130187	-0.128108	0.452312	-0.283228	0.777002	0.99989				STRIP1	19.4502	-0.0618907	0.0337289	-1.83495	0.0665135	0.617174
AL160006.1	0.00777908	0.0229556	3.64961	0.00628987	0.994981	0.99989				AL160006.1	57.6474	-0.0735861	0.0613114	-1.2002	0.230061	0.617174
KCNC4	0.0121531	-0.0163759	3.12124	-0.0052466	0.995814	0.99989				KCNC4	19.2898	0.0176259	0.0226468	0.778293	0.436396	0.713285
RBM15	0.0603733	0.00485302	0.921044	0.00526904	0.995796	0.99989				RBM15	22.1487	-0.0460822	0.0325708	-1.41483	0.157118	0.617174
SLC16A4	0.0359205	-0.0227624	1.3017	-0.0174867	0.986048	0.99989				SLC16A4	68.8079	-0.0955453	0.0834192	-1.14536	0.252059	0.62284
AL355488.1	0.0300673	-0.0418933	1.52072	-0.0275484	0.978022	0.99989				AL355488.1	18.9837	0.0181428	0.0275608	0.658282	0.510357	0.74693
LAMTOR5	1.05367	-0.0591331	0.163578	-0.361497	0.717728	0.99989				LAMTOR5	21.5079	-0.0268416	0.0249461	-1.07598	0.281935	0.638348
KCNA2	0.00194221	0.00381081	4.52057	0.000842993	0.999327	0.99989				KCNA2	22.4979	0.0380217	0.0285095	1.33365	0.182319	0.617174
AL365361.1	0.0903546	0.0175799	0.694767	0.0253032	0.979813	0.99989				AL365361.1	28.9186	-0.0327275	0.0431062	-0.759229	0.447716	0.717936
KCNA3	0.0370442	0.118628	1.41668	0.0837369	0.933266	0.99989				KCNA3	17.8955	0.00246663	0.0289709	0.0851417	0.932149	0.96009
CD53	2.30357	0.0156658	0.134498	0.116476	0.907276	0.99989				CD53	21.9442	-0.0265131	0.0255411	-1.03805	0.299245	0.647803
AL360270.1	0.00687795	-0.035518	3.9803	-0.00892347	0.99288	0.99989				AL360270.1	69.738	-0.10862	0.078463	-1.38434	0.166253	0.617174
LRIF1	0.113309	0.0388174	0.539869	0.0719015	0.94268	0.99989				LRIF1	16.6047	-0.0319375	0.0314726	-1.01477	0.310214	0.652492
AL360270.3	0.00779166	0.0229556	3.64929	0.00629043	0.994981	0.99989				AL360270.3	28.7824	0.0878963	0.0483043	1.81964	0.0688145	0.617174
DRAM2	0.571841	0.148252	0.230159	0.644131	0.51949	0.99989				DRAM2	16.5507	-0.0529214	0.0360582	-1.46766	0.142196	0.617174
CEPT1	0.327189	0.0492798	0.250854	0.196448	0.84426	0.99989				CEPT1	30.9278	-0.0432127	0.0520674	-0.829939	0.406573	0.701526
AL355816.1	0.00583385	0.0165659	4.4037	0.00376182	0.996999	0.99989				AL355816.1	22.5224	0.023331	0.0208381	1.11963	0.262872	0.626093
AL355816.2	0.0833058	-0.0355671	0.723433	-0.0491643	0.960788	0.99989				AL355816.2	25.4481	-0.0451562	0.0399969	-1.12899	0.2589	0.625684
DENND2D	0.492686	0.286149	0.24502	1.16786	0.242862	0.99989				DENND2D	27.5972	0.0667729	0.0408528	1.63447	0.102159	0.617174
CHI3L2	0.172677	0.254737	0.585179	0.435315	0.663334	0.99989				CHI3L2	60.4132	-0.0861847	0.0753007	-1.14454	0.252399	0.62284
PIFO	0.00195077	0.00381081	4.52057	0.000842993	0.999327	0.99989				PIFO	16.5982	-0.0310712	0.0332625	-0.934121	0.350241	0.669855
OVGP1	0.00587464	0.016566	4.40159	0.00376363	0.996997	0.99989				OVGP1	32.3037	-0.0258847	0.0470974	-0.549598	0.582595	0.766807
WDR77	0.148297	-0.095171	0.444288	-0.21421	0.830383	0.99989				WDR77	31.5037	-0.0148607	0.0388814	-0.382207	0.702308	0.828885
ATP5PB	1.31116	0.0250136	0.167675	0.149179	0.881412	0.99989				ATP5PB	18.8213	0.00866033	0.0230101	0.376371	0.706641	0.830874
C1orf162	2.10617	0.159035	0.203713	0.780679	0.434991	0.99989				C1orf162	35.3723	0.00735467	0.036593	0.200986	0.84071	0.909703
TMIGD3	0.00385283	-0.072732	4.52057	-0.0160891	0.987163	0.99989				TMIGD3	27.7087	-0.0444134	0.044612	-0.995548	0.31947	0.656006
ADORA3	0.00481912	0.0133754	4.52057	0.0029588	0.997639	0.99989				ADORA3	18.1672	-0.069774	0.0347385	-2.00855	0.0445847	0.617174
RAP1A	1.07603	-0.0094234	0.174193	-0.0540974	0.956858	0.99989				RAP1A	44.1486	-0.0148704	0.0621864	-0.239126	0.811008	0.892766
DDX20	0.0760095	0.0803184	0.755165	0.106359	0.915298	0.99989				DDX20	16.8951	-0.0219271	0.0297906	-0.736041	0.461706	0.72567
KCND3	0.00290016	0.00699902	4.52057	0.00154826	0.998765	0.99989				KCND3	76.3911	-0.115089	0.0803781	-1.43184	0.152189	0.617174
CTTNBP2NL	0.0275163	-0.0206306	1.73536	-0.0118884	0.990515	0.99989				CTTNBP2NL	33.0689	0.0243558	0.0358726	0.678953	0.497168	0.741666
WNT2B	0.0132159	0.0144599	2.51953	0.00573914	0.995421	0.99989				WNT2B	29.2967	-0.0401659	0.0460074	-0.873031	0.382646	0.687838
AL354760.1	0.00195264	0.00381081	4.52057	0.000842993	0.999327	0.99989				AL354760.1	76.3961	-0.116063	0.0763005	-1.52113	0.128228	0.617174
ST7L	0.06822	0.0548119	0.851061	0.0644042	0.948648	0.99989				ST7L	41.0423	-0.0220182	0.0449265	-0.490093	0.624068	0.78604
CAPZA1	1.23182	0.246038	0.191435	1.28522	0.198714	0.99989				CAPZA1	26.9689	-0.0419585	0.0429885	-0.976038	0.329046	0.660212
MOV10	0.0697756	-0.0185452	0.800255	-0.0231742	0.981511	0.99989				MOV10	32.3448	-0.0311972	0.0503464	-0.619652	0.535487	0.754413
RHOC	0.553744	0.330557	0.386219	0.85588	0.392064	0.99989				RHOC	27.316	0.0659774	0.040459	1.63072	0.102949	0.617174
PPM1J	0.0125731	-0.0716563	3.11648	-0.0229927	0.981656	0.99989				PPM1J	16.9485	-0.0509898	0.0339498	-1.50192	0.133119	0.617174
SLC16A1	0.0383738	0.0240082	1.22859	0.0195413	0.984409	0.99989				SLC16A1	17.1692	-0.0137211	0.030747	-0.446257	0.655411	0.804765
SLC16A1-AS1	0.140471	-0.0377552	0.55505	-0.0680214	0.945769	0.99989				SLC16A1-AS1	17.9849	-0.0755657	0.0357907	-2.11132	0.0347448	0.617174
AL357055.3	0.0117656	-0.0472022	2.9467	-0.0160187	0.987219	0.99989				AL357055.3	26.3939	0.0629989	0.0387966	1.62382	0.104413	0.617174
LRIG2	0.0797937	-0.0419436	0.707143	-0.0593142	0.952702	0.99989				LRIG2	19.1662	-0.0471956	0.0295518	-1.59705	0.110255	0.617174
MAGI3	0.016664	-0.0557071	2.39387	-0.0232707	0.981434	0.99989				MAGI3	17.2206	-0.0357351	0.0307015	-1.16395	0.244444	0.622528
PHTF1	0.070423	-0.0185453	0.820453	-0.0226037	0.981966	0.99989				PHTF1	20.2447	0.0220599	0.0342187	0.644673	0.519139	0.74932
RSBN1	0.257302	0.012752	0.275698	0.0462535	0.963108	0.99989				RSBN1	21.4992	-0.0339229	0.0263179	-1.28897	0.19741	0.617174
PTPN22	0.250781	-0.0618585	0.311368	-0.198667	0.842524	0.99989				PTPN22	18.4975	0.00692773	0.0299308	0.231458	0.816959	0.895749
AP4B1-AS1	0.00687535	0.0197619	3.98039	0.00496481	0.996039	0.99989				AP4B1-AS1	16.8743	-0.0231559	0.0323434	-0.715939	0.474029	0.732494
BCL2L15	0.00585321	-0.0387136	4.4027	-0.00879316	0.992984	0.99989				BCL2L15	24.9611	0.0697216	0.0418726	1.66509	0.0958947	0.617174
AP4B1	0.0695713	-0.0217336	0.840711	-0.0258515	0.979376	0.99989				AP4B1	20.6438	0.0255724	0.0310452	0.823716	0.410101	0.702919
DCLRE1B	0.0404367	-0.0344611	1.1828	-0.0291351	0.976757	0.99989				DCLRE1B	17.4623	-0.00747022	0.0276693	-0.269982	0.787174	0.876865
HIPK1-AS1	0.0995623	-0.279038	0.763358	-0.36554	0.714709	0.99989				HIPK1-AS1	66.8962	-0.10478	0.0765689	-1.36845	0.171172	0.617174
HIPK1	0.40932	-0.313666	0.245871	-1.27573	0.20205	0.99989				HIPK1	35.6675	-0.0336012	0.0565367	-0.594325	0.552295	0.759946
TRIM33	0.467253	0.259044	0.231426	1.11934	0.262996	0.99989				TRIM33	22.6202	-0.0414152	0.0319421	-1.29657	0.194779	0.617174
BCAS2	0.312204	0.232028	0.23781	0.975688	0.329219	0.99989				BCAS2	26.2956	-0.0397952	0.0397232	-1.00181	0.316434	0.655342
DENND2C	0.0105926	0.00486498	4.52057	0.00107619	0.999141	0.99989				DENND2C	24.6773	0.050844	0.0327125	1.55427	0.12012	0.617174
NRAS	0.124308	-0.0334861	0.494479	-0.0677199	0.946009	0.99989				NRAS	23.5882	-0.0472856	0.036665	-1.28967	0.197166	0.617174
CSDE1	1.7656	-0.0760287	0.141577	-0.537013	0.591259	0.99989				CSDE1	37.8747	-0.0282456	0.0569915	-0.495611	0.620169	0.784788
SIKE1	0.19243	-0.087056	0.341933	-0.2546	0.799032	0.99989				SIKE1	68.6914	-0.109991	0.0755916	-1.45507	0.14565	0.617174
TSPAN2	0.0199798	-0.018498	1.97343	-0.00937356	0.992521	0.99989				TSPAN2	22.8754	0.0497313	0.0392514	1.26699	0.205158	0.617174
LINC01765	0.00192963	0.00381081	4.52057	0.000842993	0.999327	0.99989				LINC01765	18.8286	-0.0200979	0.024908	-0.806884	0.419733	0.704896
VANGL1	0.00921197	-0.0259476	3.61775	-0.0071723	0.994277	0.99989				VANGL1	43.8708	-0.0135469	0.0619929	-0.218522	0.827022	0.902341
SLC22A15	0.0708647	-0.0461862	0.88599	-0.0521295	0.958426	0.99989				SLC22A15	37.9079	0.0216021	0.0593931	0.363713	0.716072	0.835765
ATP1A1	0.840976	0.0154206	0.177861	0.0867	0.93091	0.99989				ATP1A1	27.4948	-0.0419322	0.0428845	-0.977794	0.328176	0.659496
CD58	0.202136	-0.168388	0.351493	-0.479064	0.631893	0.99989				CD58	27.5312	0.0982506	0.0491193	2.00025	0.0454736	0.617174
CD2	0.724756	0.0292408	0.268046	0.109089	0.913132	0.99989				CD2	17.0124	-0.0359334	0.0309227	-1.16204	0.24522	0.622539
PTGFRN	0.0135075	0.0144586	2.6398	0.00547715	0.99563	0.99989				PTGFRN	16.6579	-0.0419988	0.0328494	-1.27853	0.201063	0.617174
CD101	0.0871134	-0.0196258	0.758309	-0.0258811	0.979352	0.99989				CD101	20.4617	-0.0319669	0.0263322	-1.21399	0.224752	0.617174
TTF2	0.113155	0.211038	0.556307	0.379356	0.704424	0.99989				TTF2	25.2573	0.0650605	0.0396315	1.64164	0.100665	0.617174
TRIM45	0.00291707	0.00699902	4.52057	0.00154826	0.998765	0.99989				TRIM45	35.4615	0.0334881	0.0476909	0.702191	0.48256	0.736748
AL358072.1	0.00877968	-0.0291323	3.37707	-0.0086265	0.993117	0.99989				AL358072.1	44.6456	-0.0443318	0.068527	-0.646924	0.517681	0.748422
MAN1A2	0.2805	-0.234687	0.265663	-0.883404	0.377018	0.99989				MAN1A2	16.3249	-0.0406803	0.0335245	-1.21345	0.224957	0.617174
TENT5C	0.121902	-0.116409	0.733906	-0.158615	0.873972	0.99989				TENT5C	21.8806	-0.0527762	0.0355009	-1.48661	0.137117	0.617174
GDAP2	0.152622	-0.134505	0.432619	-0.310908	0.75587	0.99989				GDAP2	17.3877	-0.00572082	0.0277317	-0.206292	0.836563	0.907379
WDR3	0.0701706	0.0367362	0.800215	0.0459079	0.963384	0.99989				WDR3	28.5919	0.0895787	0.0476822	1.87866	0.0602906	0.617174
WARS2	0.0388717	0.0452725	1.20493	0.0375727	0.970028	0.99989				WARS2	45.851	-0.0432297	0.0676329	-0.639182	0.522705	0.750723
AL359915.2	0.0214321	0.0399724	1.84814	0.0216285	0.982744	0.99989				AL359915.2	51.4938	-0.0586287	0.0553817	-1.05863	0.289769	0.642233
ZNF697	0.0175737	0.0548575	2.12239	0.025847	0.979379	0.99989				ZNF697	18.3256	-0.035079	0.0277936	-1.26212	0.206905	0.617174
PHGDH	0.0378224	0.0218718	1.56304	0.0139931	0.988836	0.99989				PHGDH	53.7746	-0.0658799	0.0755343	-0.872185	0.383107	0.687953
REG4	0.00489144	-0.0142643	4.52057	-0.00315542	0.997482	0.99989				REG4	38.464	0.0211375	0.0584963	0.361348	0.71784	0.836994
NOTCH2	0.48298	-0.0106432	0.301145	-0.0353424	0.971807	0.99989				NOTCH2	83.7445	-0.11288	0.0836983	-1.34865	0.177448	0.617174
SEC22B	0.362731	0.0333272	0.231859	0.143739	0.885706	0.99989				SEC22B	22.5076	0.0155069	0.0208189	0.744851	0.456362	0.72234
NBPF26	0.0232681	-0.0918548	1.96742	-0.0466879	0.962762	0.99989				NBPF26	21.4818	0.0154623	0.0211509	0.731046	0.464751	0.727898
LINC00623	0.316175	-0.321284	0.237198	-1.3545	0.175578	0.99989				LINC00623	26.0779	0.0695016	0.0406458	1.70993	0.0872784	0.617174
FCGR1B	0.0618898	-0.213085	1.07	-0.199145	0.842149	0.99989				FCGR1B	90.4521	-0.120042	0.0815876	-1.47133	0.141202	0.617174
SRGAP2C	0.206148	-0.149708	0.350469	-0.427164	0.66926	0.99989				SRGAP2C	37.3094	-0.0104851	0.0363433	-0.288501	0.772963	0.869177
AL592494.3	0.0314123	-0.0387048	1.48412	-0.0260793	0.979194	0.99989				AL592494.3	32.6177	0.0512189	0.0461617	1.10955	0.267192	0.629394
AC239800.2	0.00393231	0.0101872	4.52057	0.00225353	0.998202	0.99989				AC239800.2	18.572	0.0149536	0.0259244	0.576815	0.564064	0.761042
AC239800.3	0.107506	0.0164994	0.584474	0.0282295	0.977479	0.99989				AC239800.3	19.6639	-0.0594905	0.0336633	-1.76722	0.0771912	0.617174
AC245595.1	0.0233696	0.0771767	1.9678	0.0392197	0.968715	0.99989				AC245595.1	20.6776	0.0207053	0.0214726	0.964269	0.334911	0.662791
AC246785.3	0.0205837	-0.12906	1.90854	-0.0676224	0.946086	0.99989				AC246785.3	17.2587	-0.044089	0.0314683	-1.40106	0.161196	0.617174
NBPF15	0.0473752	0.0431384	1.12219	0.0384412	0.969336	0.99989				NBPF15	22.4372	0.0390443	0.030987	1.26002	0.207661	0.617174
SRGAP2B	0.133698	-0.0568848	0.523962	-0.108567	0.913546	0.99989				SRGAP2B	16.5691	-0.0308139	0.0337442	-0.91316	0.361158	0.675284
AC245014.3	0.525632	0.116515	0.273123	0.426603	0.669669	0.99989				AC245014.3	16.2704	-0.0390531	0.0339937	-1.14883	0.250625	0.62284
AC245014.1	0.00492139	-0.0142643	4.52057	-0.00315542	0.997482	0.99989				AC245014.1	29.3786	0.0333682	0.0304706	1.09509	0.273476	0.632702
NBPF20	0.030257	-0.0695335	1.45072	-0.0479305	0.961772	0.99989				NBPF20	30.4879	0.0872943	0.0514431	1.69691	0.0897135	0.617174
GPR89A	0.0511459	0.0558918	1.05088	0.0531856	0.957584	0.99989				GPR89A	17.5991	-0.0564054	0.0322872	-1.74699	0.0806385	0.617174
CD160	0.0970092	0.0643494	0.930751	0.0691371	0.94488	0.99989				CD160	24.7307	0.0573258	0.038829	1.47636	0.139846	0.617174
RNF115	0.419129	-0.32957	0.226017	-1.45816	0.144796	0.99989				RNF115	75.8484	-0.116716	0.0783192	-1.49025	0.136157	0.617174
POLR3C	0.0982731	0.0462745	0.616484	0.0750621	0.940165	0.99989				POLR3C	26.7325	0.0480447	0.0335639	1.43144	0.152304	0.617174
NUDT17	0.0155904	-0.00680174	2.2997	-0.00295767	0.99764	0.99989				NUDT17	58.4263	-0.0854021	0.0680294	-1.25537	0.209344	0.617174
PIAS3	0.0458042	0.0367618	1.12201	0.0327642	0.973863	0.99989				PIAS3	21.7467	0.0340131	0.0409293	0.83102	0.405962	0.701375
ANKRD35	0.0107344	-0.0227526	3.13725	-0.0072524	0.994213	0.99989				ANKRD35	28.0248	0.0214487	0.0234571	0.914378	0.360518	0.675284
ITGA10	0.0097974	-0.0259438	3.3593	-0.00772299	0.993838	0.99989				ITGA10	34.4813	-0.0338008	0.0552198	-0.612114	0.540463	0.757372
PEX11B	0.115419	0.134493	0.522782	0.257263	0.796976	0.99989				PEX11B	28.5989	0.0632731	0.0406323	1.55721	0.11942	0.617174
RBM8A	0.932737	-0.265824	0.156435	-1.69927	0.0892685	0.99989				RBM8A	21.7899	-0.0459746	0.0311256	-1.47707	0.139658	0.617174
LIX1L-AS1	0.00979596	-0.025941	3.14947	-0.00823662	0.993428	0.99989				LIX1L-AS1	25.1101	-0.0477351	0.039954	-1.19475	0.232184	0.617562
LIX1L	0.148086	0.0982972	0.417364	0.235519	0.813806	0.99989				LIX1L	26.5483	-0.0416161	0.0409487	-1.0163	0.309487	0.652492
ANKRD34A	0.00390334	-0.0174525	4.52057	-0.00386068	0.99692	0.99989				ANKRD34A	17.1248	-0.0234521	0.0288859	-0.811889	0.416855	0.704012
POLR3GL	0.492783	0.428338	0.205642	2.08293	0.0372572	0.99989				POLR3GL	17.6866	-0.00487265	0.0330856	-0.147274	0.882916	0.935199
TXNIP	10.3654	0.0120119	0.103214	0.116378	0.907353	0.99989				TXNIP	17.5285	-0.0147819	0.0272524	-0.542407	0.587538	0.768277
NBPF10	0.044648	0.0367614	1.20477	0.0305133	0.975658	0.99989				NBPF10	25.9025	0.0490656	0.0321789	1.52477	0.127315	0.617174
NOTCH2NL	0.0455981	-0.0461602	1.12192	-0.041144	0.967181	0.99989				NOTCH2NL	27.4689	0.0620919	0.0396526	1.5659	0.117373	0.617174
AC239799.2	0.00774682	-0.0323293	3.95248	-0.00817951	0.993474	0.99989				AC239799.2	24.2903	-0.0379472	0.0343555	-1.10454	0.269358	0.63067
NBPF12	0.0833502	-0.0600196	0.723574	-0.0829488	0.933892	0.99989				NBPF12	17.1765	-0.0139203	0.0307078	-0.453314	0.650323	0.801621
PRKAB2	0.0826826	0.157918	0.723315	0.218325	0.827176	0.99989				PRKAB2	20.3367	0.0266224	0.022562	1.17996	0.238014	0.618751
AC242426.2	0.0204753	-0.0184975	1.90877	-0.00969081	0.992268	0.99989				AC242426.2	18.2729	-0.053575	0.0307101	-1.74454	0.0810646	0.617174
FMO5	0.0403412	0.103742	1.20465	0.0861183	0.931372	0.99989				FMO5	18.1503	-0.0537013	0.0307326	-1.74737	0.0805726	0.617174
CHD1L	0.124327	-0.0579387	0.559278	-0.103596	0.91749	0.99989				CHD1L	18.5478	-0.0694026	0.0358938	-1.93355	0.0531681	0.617174
BCL9	0.0214346	-0.0153097	1.97066	-0.00776885	0.993801	0.99989				BCL9	28.3022	-0.0456464	0.0475476	-0.960014	0.337048	0.663581
ACP6	0.0414864	-0.00363231	1.20455	-0.00301549	0.997594	0.99989				ACP6	29.1235	0.0202439	0.024944	0.811573	0.417037	0.704012
GPR89B	0.0483525	-0.119517	1.01823	-0.117378	0.906561	0.99989				GPR89B	18.8139	0.0175745	0.0264277	0.665001	0.50605	0.745362
NBPF11	0.0560698	-0.0387291	0.933036	-0.0415087	0.96689	0.99989				NBPF11	17.904	0.00250991	0.0259719	0.0966392	0.923013	0.95488
PPIAL4G	0.0384425	-0.154589	1.32773	-0.116432	0.907311	0.99989				PPIAL4G	24.6775	0.0730178	0.0445781	1.63798	0.101427	0.617174
NBPF14	0.162337	-0.102588	0.426526	-0.240519	0.809928	0.99989				NBPF14	26.6228	0.0108308	0.0213935	0.506267	0.612669	0.781207
PDE4DIP	0.116967	-0.0866331	0.551212	-0.157168	0.875112	0.99989				PDE4DIP	22.6003	0.030985	0.0210883	1.4693	0.141752	0.617174
NBPF9	0.146355	-0.0186246	0.477877	-0.0389736	0.968911	0.99989				NBPF9	27.6543	-0.0192948	0.0337743	-0.571287	0.567805	0.761561
AC245297.3	0.785794	-0.156833	0.171128	-0.916468	0.359422	0.99989				AC245297.3	23.3568	-0.0558288	0.0387682	-1.44006	0.149849	0.617174
AC245297.2	0.0147555	0.0176483	2.51078	0.00702901	0.994392	0.99989				AC245297.2	20.1342	-0.0413268	0.0285738	-1.44632	0.148088	0.617174
NBPF19	0.4111	-0.360336	0.244405	-1.47434	0.140391	0.99989				NBPF19	16.4536	-0.037106	0.033961	-1.09261	0.274567	0.633437
FCGR1A	0.188447	-0.375745	0.528691	-0.710708	0.477265	0.99989				FCGR1A	17.1818	-0.0667976	0.0344328	-1.93994	0.0523872	0.617174
HIST2H2BF	0.0517972	-0.023842	1.0681	-0.0223219	0.982191	0.99989				HIST2H2BF	23.5995	-0.0330047	0.0302379	-1.0915	0.275052	0.633608
HIST2H3D	0.00391016	0.0101872	4.52057	0.00225353	0.998202	0.99989				HIST2H3D	17.9072	-0.0519659	0.0312066	-1.66522	0.0958686	0.617174
AC239868.3	0.0337914	0.109064	1.38642	0.0786656	0.937299	0.99989				AC239868.3	35.0721	0.0487988	0.0536968	0.908783	0.363465	0.676148
HIST2H2AA4	0.0067913	-0.0355181	3.98346	-0.00891638	0.992886	0.99989				HIST2H2AA4	17.7044	-0.0370965	0.0292504	-1.26824	0.204713	0.617174
HIST2H4B	0.00293222	0.00699902	4.52057	0.00154826	0.998765	0.99989				HIST2H4B	22.1718	0.0407954	0.0379048	1.07626	0.281812	0.638177
AC239868.2	0.0126633	-0.0440105	2.64528	-0.0166374	0.986726	0.99989				AC239868.2	74.024	-0.0992841	0.082284	-1.2066	0.227585	0.617174
HIST2H2BE	0.0942329	0.030333	0.667158	0.045466	0.963736	0.99989				HIST2H2BE	21.6839	0.0166278	0.0210668	0.789288	0.429944	0.709071
HIST2H2AC	0.0954254	0.178102	0.622472	0.28612	0.774786	0.99989				HIST2H2AC	16.5253	-0.0314026	0.0323911	-0.96948	0.332306	0.661189
HIST2H2AB	0.00881103	-0.029136	3.62562	-0.00803613	0.993588	0.99989				HIST2H2AB	17.3973	-0.0445412	0.0308125	-1.44556	0.148301	0.617174
BOLA1	0.0586296	-0.0227876	0.896586	-0.025416	0.979723	0.99989				BOLA1	22.5607	-0.0332992	0.0271569	-1.22618	0.220132	0.617174
SV2A	0.00588062	0.016566	4.40128	0.0037639	0.996997	0.99989				SV2A	23.8426	0.0200339	0.020539	0.975405	0.329359	0.660212
SF3B4	0.29819	-0.0356017	0.249063	-0.142942	0.886336	0.99989				SF3B4	41.408	-0.00389907	0.0518154	-0.0752493	0.940016	0.964515
MTMR11	0.195271	-0.159872	0.440227	-0.363158	0.716487	0.99989				MTMR11	56.0055	-0.075157	0.0729955	-1.02961	0.303193	0.649066
OTUD7B	0.0323093	0.0474053	1.48389	0.0319466	0.974515	0.99989				OTUD7B	25.9302	0.0651668	0.0394564	1.65161	0.0986131	0.617174
VPS45	0.13424	0.0536781	0.485321	0.110603	0.911931	0.99989				VPS45	72.6619	-0.107734	0.0802719	-1.34211	0.179559	0.617174
PLEKHO1	0.890693	-0.0295663	0.233237	-0.126765	0.899126	0.99989				PLEKHO1	32.5437	-0.0340501	0.0518388	-0.656845	0.51128	0.74693
ANP32E	0.44809	0.0536869	0.2317	0.231708	0.816765	0.99989				ANP32E	50.9508	-0.0515191	0.069013	-0.746513	0.455358	0.722103
APH1A	0.685469	-0.121044	0.193172	-0.626611	0.530914	0.99989				APH1A	59.0435	-0.0880952	0.067598	-1.30322	0.192499	0.617174
C1orf54	0.0944853	0.116442	0.94935	0.122655	0.90238	0.99989				C1orf54	21.2452	-0.0448847	0.0312851	-1.4347	0.151373	0.617174
CIART	0.00293313	0.00699902	4.52057	0.00154826	0.998765	0.99989				CIART	34.0603	0.0435869	0.04665	0.93434	0.350129	0.669855
MRPS21	0.884434	-0.023011	0.174113	-0.132161	0.894857	0.99989				MRPS21	18.1117	0.00648387	0.0270219	0.239948	0.81037	0.892461
PRPF3	0.15078	0.190641	0.428355	0.445053	0.656281	0.99989				PRPF3	48.6697	-0.0439937	0.0616034	-0.714143	0.475139	0.732494
RPRD2	0.21402	-0.0165491	0.323715	-0.0511225	0.959228	0.99989				RPRD2	17.5907	-0.00107629	0.02867	-0.0375407	0.970054	0.982643
TARS2	0.0789599	0.0409785	0.699715	0.0585645	0.953299	0.99989				TARS2	19.0577	0.0204705	0.0237625	0.861464	0.388983	0.691959
ECM1	0.00489005	0.0133754	4.52057	0.0029588	0.997639	0.99989				ECM1	44.2899	-0.0277499	0.051808	-0.53563	0.592214	0.770071
FALEC	0.012707	-0.0716524	2.78247	-0.0257513	0.979456	0.99989				FALEC	24.275	-0.0536485	0.0402677	-1.33229	0.182763	0.617174
ADAMTSL4	0.131368	-0.121731	0.577027	-0.210963	0.832916	0.99989				ADAMTSL4	18.8036	-0.045096	0.0294144	-1.53312	0.125245	0.617174
MCL1	3.51962	0.000232244	0.190317	0.0012203	0.999026	0.99989				MCL1	27.224	0.0421382	0.0308276	1.3669	0.171657	0.617174
ENSA	0.764652	-0.319936	0.178775	-1.7896	0.0735189	0.99989				ENSA	43.8204	-0.0343088	0.0623559	-0.550208	0.582176	0.766758
GOLPH3L	0.0635321	-0.037675	0.839907	-0.0448561	0.964222	0.99989				GOLPH3L	16.7976	-0.0274125	0.0305082	-0.898528	0.368904	0.67845
HORMAD1	0.00772472	0.0229506	3.95315	0.00580563	0.995368	0.99989				HORMAD1	29.1748	-0.0436509	0.0488158	-0.894196	0.371217	0.679493
CTSS	11.8094	-0.0379817	0.284701	-0.133409	0.89387	0.99989				CTSS	18.8806	-0.0640051	0.0345237	-1.85395	0.0637465	0.617174
CTSK	0.0232969	0.0739895	1.84565	0.0400885	0.968023	0.99989				CTSK	81.7928	-0.123657	0.0834199	-1.48235	0.138248	0.617174
ARNT	0.146455	-0.0983594	0.493837	-0.199174	0.842127	0.99989				ARNT	39.4268	0.0140648	0.0586166	0.239946	0.810372	0.892461
SETDB1	0.102486	0.114309	0.566888	0.201643	0.840196	0.99989				SETDB1	19.1546	-0.0511926	0.0304873	-1.67915	0.0931234	0.617174
CERS2	0.472693	-0.127049	0.236022	-0.538293	0.590375	0.99989				CERS2	16.9465	-0.0176976	0.0295515	-0.598874	0.549257	0.759946
MINDY1	0.067523	0.054812	0.819647	0.0668727	0.946683	0.99989				MINDY1	19.4619	-0.0545988	0.0320412	-1.70402	0.0883778	0.617174
PRUNE1	0.0515735	0.0282513	1.01841	0.0277405	0.977869	0.99989				PRUNE1	20.8553	0.00932107	0.0213919	0.435728	0.663034	0.808241
BNIPL	0.00585799	0.0165659	4.40245	0.00376289	0.996998	0.99989				BNIPL	37.5881	-0.00941178	0.0367933	-0.255801	0.798104	0.883931
C1orf56	0.728643	0.157277	0.200344	0.785034	0.432433	0.99989				C1orf56	35.3192	-0.0213104	0.0490293	-0.434647	0.663819	0.808722
CDC42SE1	1.07616	0.00681621	0.159039	0.0428588	0.965814	0.99989				CDC42SE1	31.338	-0.0057066	0.0340899	-0.167398	0.867057	0.925809
MLLT11	0.0897971	0.0696731	0.679692	0.102507	0.918354	0.99989				MLLT11	54.805	-0.0725136	0.0695856	-1.04208	0.297375	0.646571
GABPB2	0.228694	-0.0548371	0.340281	-0.161152	0.871973	0.99989				GABPB2	32.1012	-0.00861461	0.0384075	-0.224295	0.822528	0.899497
SEMA6C	0.00388845	0.0101872	4.52057	0.00225353	0.998202	0.99989				SEMA6C	42.6144	-0.00831491	0.0568087	-0.146367	0.883632	0.935663
TNFAIP8L2	0.343384	0.08031	0.29537	0.271896	0.785702	0.99989				TNFAIP8L2	21.9127	-0.0446305	0.0319222	-1.3981	0.162083	0.617174
SCNM1	0.277257	-0.080599	0.284512	-0.283288	0.776956	0.99989				SCNM1	20.4541	0.0243842	0.0342684	0.711565	0.476734	0.732856
LYSMD1	0.00884867	-0.0291323	3.3757	-0.00863001	0.993114	0.99989				LYSMD1	18.3246	0.00944606	0.0270654	0.349009	0.727082	0.841966
VPS72	0.196236	-0.0163346	0.347285	-0.0470351	0.962485	0.99989				VPS72	40.6733	0.000625138	0.0524153	0.0119266	0.990484	0.994535
PIP5K1A	0.122165	0.122793	0.501619	0.244794	0.806616	0.99989				PIP5K1A	93.8409	-0.123306	0.083709	-1.47303	0.140742	0.617174
PSMD4	0.584822	0.0245886	0.211354	0.116339	0.907384	0.99989				PSMD4	47.2675	-0.0554391	0.071864	-0.771445	0.440443	0.714507
AL391069.2	0.0291382	-0.0174407	1.48539	-0.0117415	0.990632	0.99989				AL391069.2	17.527	-0.00566747	0.0294564	-0.192402	0.847427	0.91363
ZNF687	0.0672906	-0.107844	0.799906	-0.134821	0.892754	0.99989				ZNF687	19.6182	-0.0552532	0.0318733	-1.73353	0.0830019	0.617174
PI4KB	0.269426	-0.166798	0.253576	-0.657785	0.510676	0.99989				PI4KB	22.5903	0.00817431	0.0208779	0.39153	0.695405	0.825047
RFX5	0.152756	0.059	0.439934	0.134111	0.893315	0.99989				RFX5	49.2248	-0.0479599	0.0637723	-0.752048	0.452022	0.720767
AL391069.3	0.0180665	0.00276471	2.12116	0.0013034	0.99896	0.99989				AL391069.3	43.0191	-0.0120171	0.0643008	-0.186888	0.851748	0.916276
PSMB4	0.791218	0.0755993	0.199845	0.378289	0.705216	0.99989				PSMB4	18.2464	0.00509021	0.0243325	0.209194	0.834297	0.905954
POGZ	0.249339	0.208568	0.293257	0.711211	0.476954	0.99989				POGZ	38.6442	0.0130901	0.0504658	0.259385	0.795338	0.882022
TUFT1	0.00784049	-0.0599693	3.94965	-0.0151834	0.987886	0.99989				TUFT1	50.4191	-0.0481771	0.0689179	-0.699051	0.48452	0.737463
SNX27	0.495972	-0.345427	0.254008	-1.35991	0.17386	0.99989				SNX27	38.6459	0.0172441	0.0529197	0.325853	0.744535	0.852273
MRPL9	0.265069	-0.119341	0.254968	-0.468061	0.639741	0.99989				MRPL9	23.1663	0.00689609	0.0207899	0.331704	0.740113	0.850135
OAZ3	0.00289405	0.00699902	4.52057	0.00154826	0.998765	0.99989				OAZ3	18.0851	-0.0621665	0.0327707	-1.89702	0.0578257	0.617174
TDRKH	0.00879463	0.026148	3.37677	0.0077435	0.993822	0.99989				TDRKH	17.8446	-0.00306143	0.0310167	-0.0987027	0.921374	0.954096
TDRKH-AS1	0.0161023	0.0516684	2.20868	0.0233933	0.981337	0.99989				TDRKH-AS1	24.9704	0.0377222	0.0261641	1.44176	0.149371	0.617174
RORC	0.0371679	-0.0195748	1.41599	-0.0138241	0.98897	0.99989				RORC	17.9937	-0.0216288	0.0265561	-0.814458	0.415382	0.704012
C2CD4D	0.00292105	0.00699902	4.52057	0.00154826	0.998765	0.99989				C2CD4D	16.9173	-0.0205256	0.0314764	-0.652096	0.514339	0.74792
THEM4	0.236508	0.304586	0.311578	0.977558	0.328293	0.99989				THEM4	21.0522	0.0309229	0.0223502	1.38356	0.166492	0.617174
S100A10	5.91818	-0.131216	0.18866	-0.695514	0.486733	0.99989				S100A10	18.3585	0.00290736	0.0344854	0.0843069	0.932812	0.960424
S100A11	4.79645	0.172331	0.228613	0.753811	0.450963	0.99989				S100A11	25.5366	0.0430809	0.0304129	1.41654	0.156619	0.617174
S100A9	57.0365	-0.151359	0.501079	-0.302066	0.762602	0.99989				S100A9	16.0766	-0.0573159	0.0395184	-1.45036	0.146958	0.617174
S100A12	5.81534	-0.132069	0.490571	-0.269215	0.787765	0.99989				S100A12	17.8784	0.00198174	0.0268158	0.0739021	0.941088	0.965053
S100A8	38.8854	-0.0661458	0.520791	-0.12701	0.898932	0.99989				S100A8	16.0719	-0.0509696	0.0376073	-1.35531	0.175319	0.617174
S100A6	13.8196	-0.0761196	0.187689	-0.405562	0.685065	0.99989				S100A6	17.37	-0.0396198	0.0304729	-1.30017	0.193544	0.617174
S100A5	0.00290438	-0.0206407	4.52057	-0.00456595	0.996357	0.99989				S100A5	30.4299	0.0779346	0.0488291	1.59607	0.110473	0.617174
S100A4	18.1296	-0.0942452	0.20423	-0.461466	0.644465	0.99989				S100A4	16.5333	-0.0424059	0.0329922	-1.28533	0.198677	0.617174
S100A2	0.00292758	0.00699902	4.52057	0.00154826	0.998765	0.99989				S100A2	23.8341	-0.0433618	0.0348328	-1.24485	0.213186	0.617174
S100A13	0.0163941	0.0240279	2.20758	0.0108843	0.991316	0.99989				S100A13	57.5366	-0.0819881	0.073214	-1.11984	0.262782	0.626093
AL162258.2	0.00778549	-0.0323246	3.64945	-0.00885738	0.992933	0.99989				AL162258.2	16.6736	-0.0262134	0.0312277	-0.839428	0.401229	0.700242
CHTOP	0.33527	-0.113624	0.232006	-0.489746	0.624313	0.99989				CHTOP	47.1324	-0.0311619	0.0676887	-0.460371	0.64525	0.798448
SNAPIN	0.251708	0.137842	0.296248	0.465293	0.641721	0.99989				SNAPIN	60.0369	-0.0770252	0.0639585	-1.2043	0.228474	0.617174
ILF2	0.65976	-0.281448	0.188284	-1.49481	0.134964	0.99989				ILF2	18.9896	0.0147892	0.0228739	0.646553	0.517921	0.748544
INTS3	0.155401	-0.155766	0.441087	-0.353141	0.723983	0.99989				INTS3	21.7084	0.0367744	0.0356934	1.03029	0.302875	0.648891
SLC27A3	0.227089	0.00631343	0.360846	0.0174962	0.986041	0.99989				SLC27A3	18.5017	0.010363	0.0283358	0.36572	0.714574	0.834592
GATAD2B	0.296887	0.0358416	0.248046	0.144496	0.885109	0.99989				GATAD2B	20.7979	-0.0348078	0.0277187	-1.25575	0.209206	0.617174
AL358472.5	0.00681082	0.0197618	3.98274	0.00496187	0.996041	0.99989				AL358472.5	64.4589	-0.102186	0.0731235	-1.39744	0.162282	0.617174
DENND4B	0.334371	-0.339994	0.246294	-1.38044	0.167451	0.99989				DENND4B	43.0423	-0.0245044	0.0537055	-0.456274	0.648193	0.800292
CRTC2	0.143354	0.0302787	0.43994	0.0688246	0.945129	0.99989				CRTC2	19.9625	-0.0547423	0.0333427	-1.64181	0.10063	0.617174
SLC39A1	0.223376	0.10084	0.309157	0.326178	0.74429	0.99989				SLC39A1	21.0274	-0.0328771	0.0266429	-1.23399	0.217207	0.617174
AL358472.4	0.0313891	-0.0110638	1.41781	-0.00780342	0.993774	0.99989				AL358472.4	23.8273	0.0437921	0.032506	1.3472	0.177916	0.617174
CREB3L4	0.0394832	0.0484605	1.25143	0.0387241	0.96911	0.99989				CREB3L4	55.1462	-0.069777	0.0746276	-0.935003	0.349787	0.669855
JTB	1.49812	-0.268729	0.128084	-2.09807	0.0358993	0.99989				JTB	43.6919	-0.011904	0.0636937	-0.186895	0.851743	0.916276
AL358472.2	0.0107163	0.0325303	2.95734	0.0109999	0.991224	0.99989				AL358472.2	22.0822	0.0382229	0.0322453	1.18538	0.235868	0.618455
RAB13	0.0522521	0.00379849	1.10381	0.00344126	0.997254	0.99989				RAB13	19.8976	-0.0610505	0.0354423	-1.72253	0.0849735	0.617174
RPS27	65.1485	0.000287622	0.102866	0.0027961	0.997769	0.99989				RPS27	15.9917	-0.058391	0.0383439	-1.52282	0.127803	0.617174
TPM3	2.76786	-0.056782	0.141027	-0.402633	0.687218	0.99989				TPM3	19.9622	0.0254158	0.0227912	1.11516	0.264783	0.627357
C1orf43	0.730898	0.00492344	0.186515	0.0263969	0.978941	0.99989				C1orf43	20.5763	0.027072	0.0223778	1.20977	0.226368	0.617174
UBAP2L	0.265772	-0.0937245	0.267388	-0.350519	0.725949	0.99989				UBAP2L	92.0586	-0.117062	0.082793	-1.41391	0.157388	0.617174
HAX1	0.49308	0.144863	0.221771	0.653209	0.513622	0.99989				HAX1	33.7039	-0.0307643	0.0529514	-0.580991	0.561246	0.760601
AQP10	0.0154046	0.0208132	4.13656	0.00503152	0.995985	0.99989				AQP10	25.509	0.065836	0.0403948	1.62981	0.103141	0.617174
ATP8B2	0.18417	0.108196	0.410489	0.263578	0.792105	0.99989				ATP8B2	19.3229	0.0186455	0.028165	0.662009	0.507965	0.746212
IL6R-AS1	0.00879729	-0.00149215	3.37672	-0.000441892	0.999647	0.99989				IL6R-AS1	20.5288	-0.0367022	0.0274516	-1.33698	0.18123	0.617174
IL6R	0.630184	-0.124068	0.252581	-0.491203	0.623283	0.99989				IL6R	17.7781	-0.012305	0.026352	-0.466949	0.640537	0.795753
AL162591.2	0.00387051	0.0101872	4.52057	0.00225353	0.998202	0.99989				AL162591.2	31.0536	0.0214013	0.0299657	0.714191	0.475109	0.732494
UBE2Q1	0.353424	0.257687	0.239481	1.07602	0.281917	0.99989				UBE2Q1	49.402	-0.0628203	0.0736569	-0.852878	0.393727	0.69536
ADAR	0.792983	0.0384627	0.180662	0.212899	0.831406	0.99989				ADAR	40.7846	-0.036768	0.0638091	-0.576219	0.564467	0.761129
KCNN3	0.0033832	-0.0174525	4.52057	-0.00386068	0.99692	0.99989				KCNN3	55.8302	-0.0632111	0.074998	-0.842837	0.39932	0.699073
PMVK	0.251029	-0.0123301	0.31044	-0.0397181	0.968318	0.99989				PMVK	17.6923	-0.0827787	0.0378806	-2.18525	0.0288702	0.617174
AL451085.1	0.0450302	-0.076989	1.10299	-0.0698005	0.944352	0.99989				AL451085.1	22.0742	0.0385603	0.0307554	1.25377	0.209925	0.617174
PBXIP1	0.526213	0.276039	0.258908	1.06616	0.28635	0.99989				PBXIP1	69.7479	-0.108632	0.0775442	-1.4009	0.161244	0.617174
PYGO2	0.10009	0.0494629	0.587931	0.0841304	0.932953	0.99989				PYGO2	21.1873	0.0258296	0.0387718	0.666197	0.505285	0.745007
AL451085.2	0.0294131	0.0101992	1.59866	0.00637982	0.99491	0.99989				AL451085.2	17.9285	0.00550272	0.0269724	0.204013	0.838343	0.908469
SHC1	0.160279	0.167268	0.422599	0.395807	0.692247	0.99989				SHC1	19.5297	-0.0518125	0.0311097	-1.66547	0.0958181	0.617174
CKS1B	0.109037	-0.0132759	0.588327	-0.0225654	0.981997	0.99989				CKS1B	18.9418	0.0165353	0.0260495	0.634767	0.52558	0.751678
FLAD1	0.150783	-0.0058603	0.438693	-0.0133585	0.989342	0.99989				FLAD1	23.1382	0.0413787	0.0302646	1.36723	0.171553	0.617174
ZBTB7B	0.211282	-0.025869	0.358731	-0.0721127	0.942512	0.99989				ZBTB7B	40.96	-0.0313939	0.0601476	-0.521949	0.601706	0.7755
ADAM15	0.235485	0.0259846	0.355321	0.07313	0.941703	0.99989				ADAM15	25.8077	-0.0408514	0.0382982	-1.06667	0.286123	0.64031
EFNA4	0.0316312	-0.00787551	1.41795	-0.00555416	0.995568	0.99989				EFNA4	21.5557	0.0216888	0.0211215	1.02686	0.304488	0.649846
EFNA3	0.0136839	-0.096103	2.63873	-0.0364201	0.970947	0.99989				EFNA3	63.9424	-0.0816301	0.0803845	-1.0155	0.30987	0.652492
EFNA1	0.00393011	0.0101872	4.52057	0.00225353	0.998202	0.99989				EFNA1	27.7415	-0.050121	0.0497813	-1.00682	0.31402	0.653721
SLC50A1	0.196275	0.0942903	0.347387	0.271428	0.786062	0.99989				SLC50A1	27.7761	-0.039087	0.0428128	-0.912974	0.361256	0.675284
DPM3	0.336517	-0.0411287	0.248987	-0.165184	0.868799	0.99989				DPM3	19.7172	0.0242943	0.0302186	0.80395	0.421426	0.705714
KRTCAP2	0.502267	-0.3222	0.1985	-1.62318	0.104552	0.99989				KRTCAP2	28.6984	0.0866228	0.0468225	1.85002	0.06431	0.617174
TRIM46	0.00782817	0.0229556	3.64835	0.00629205	0.99498	0.99989				TRIM46	97.1383	-0.110524	0.0838945	-1.31742	0.187698	0.617174
MUC1	0.0034909	-0.0174525	4.52057	-0.00386068	0.99692	0.99989				MUC1	78.2128	-0.11621	0.0823237	-1.41163	0.15806	0.617174
THBS3	0.0233373	0.0463497	1.7395	0.0266454	0.978743	0.99989				THBS3	45.669	-0.0466205	0.0686496	-0.679108	0.497069	0.741666
MTX1	0.243034	0.0238647	0.298467	0.0799576	0.936271	0.99989				MTX1	40.4142	0.00735736	0.060019	0.122584	0.902437	0.944989
GBA	0.116904	-0.0589923	0.517698	-0.113951	0.909276	0.99989				GBA	27.7664	-0.0473919	0.0461824	-1.02619	0.304802	0.649846
FAM189B	0.0522367	0.0037991	0.959532	0.00395932	0.996841	0.99989				FAM189B	21.4613	0.0202063	0.0211488	0.955433	0.339359	0.66495
SCAMP3	0.183304	0.0779682	0.353685	0.220445	0.825524	0.99989				SCAMP3	51.9699	-0.0613114	0.07416	-0.826746	0.408381	0.702019
CLK2	0.095734	-0.184416	0.622143	-0.296421	0.766909	0.99989				CLK2	29.4971	-0.0276103	0.0414805	-0.665622	0.505653	0.745075
HCN3	0.00538627	0.0165655	4.42804	0.00374104	0.997015	0.99989				HCN3	18.6742	-0.046454	0.0294801	-1.57578	0.115078	0.617174
FDPS	0.429253	-0.0150793	0.224006	-0.0673168	0.94633	0.99989				FDPS	26.5644	0.0626386	0.0391935	1.59819	0.110001	0.617174
RUSC1-AS1	0.0205425	-0.0461386	1.97212	-0.0233954	0.981335	0.99989				RUSC1-AS1	65.2582	-0.0977819	0.0773086	-1.26483	0.205934	0.617174
RUSC1	0.0765789	0.0346019	0.739111	0.0468155	0.96266	0.99989				RUSC1	26.6416	-0.0431168	0.0413256	-1.04334	0.296789	0.646346
ASH1L	0.571328	-0.0346758	0.201907	-0.171741	0.863641	0.99989				ASH1L	21.8346	0.0149593	0.02103	0.711331	0.476879	0.732942
ASH1L-AS1	0.0316626	-0.0323281	1.45057	-0.0222864	0.982219	0.99989				ASH1L-AS1	45.6176	-0.0228418	0.0668059	-0.341913	0.732416	0.844828
MSTO1	0.0401541	0.0484607	1.20471	0.040226	0.967913	0.99989				MSTO1	23.3225	0.0421451	0.03002	1.4039	0.160348	0.617174
YY1AP1	0.226165	0.11034	0.307902	0.358361	0.720073	0.99989				YY1AP1	16.6437	-0.0413935	0.0329932	-1.25461	0.209621	0.617174
DAP3	0.455374	-0.101376	0.21783	-0.465392	0.641651	0.99989				DAP3	22.1037	-0.0639273	0.039311	-1.6262	0.103908	0.617174
GON4L	0.421978	0.249582	0.224097	1.11373	0.265397	0.99989				GON4L	21.1364	0.0259769	0.0213471	1.21688	0.223649	0.617174
SYT11	0.0653076	-0.0621274	0.829599	-0.0748885	0.940303	0.99989				SYT11	29.8737	-0.00057442	0.0292317	-0.0196506	0.984322	0.991159
RIT1	0.20428	-0.214271	0.358252	-0.5981	0.549773	0.99989				RIT1	22.8665	0.0474437	0.037872	1.25274	0.210302	0.617174
KHDC4	0.276621	0.0816441	0.265007	0.308083	0.758019	0.99989				KHDC4	20.744	0.0195755	0.021435	0.913247	0.361113	0.675284
ARHGEF2	0.456535	0.143419	0.229533	0.62483	0.532083	0.99989				ARHGEF2	22.9089	-0.0539395	0.0371926	-1.45027	0.146982	0.617174
AL355388.2	0.00391968	-0.0450922	4.52057	-0.0099749	0.992041	0.99989				AL355388.2	29.223	-0.0424875	0.0473852	-0.89664	0.369911	0.678735
SSR2	2.18588	0.0731269	0.124815	0.585884	0.557953	0.99989				SSR2	19.8645	-0.0533522	0.0319956	-1.66748	0.0954183	0.617174
UBQLN4	0.0672014	0.0792643	0.840076	0.0943538	0.924828	0.99989				UBQLN4	26.4592	0.0850391	0.0447714	1.89941	0.0575111	0.617174
LAMTOR2	0.579056	-0.259877	0.219981	-1.18136	0.237459	0.99989				LAMTOR2	21.2571	0.0161796	0.0212163	0.762603	0.4457	0.716495
RAB25	0.00975942	-0.0812215	3.14999	-0.0257847	0.979429	0.99989				RAB25	73.6673	-0.104089	0.0814506	-1.27794	0.201272	0.617174
LMNA	0.115857	-0.476792	1.14239	-0.417363	0.676413	0.99989				LMNA	19.8334	0.0197211	0.0313745	0.628572	0.529629	0.751989
SEMA4A	0.311276	0.1542	0.3746	0.41164	0.680603	0.99989				SEMA4A	23.8683	-0.0440879	0.0344569	-1.27951	0.200718	0.617174
SLC25A44	0.0828836	-0.0908485	0.699898	-0.129802	0.896723	0.99989				SLC25A44	42.3569	-0.0373423	0.0657887	-0.567609	0.570301	0.761973
PMF1	0.311558	0.263508	0.258623	1.01889	0.308256	0.99989				PMF1	17.4223	-0.036983	0.0299025	-1.23679	0.216166	0.617174
PAQR6	0.00965774	-0.0259439	3.36202	-0.00771674	0.993843	0.99989				PAQR6	66.5079	-0.101877	0.0773423	-1.31722	0.187766	0.617174
SMG5	0.127929	0.141923	0.466821	0.30402	0.761112	0.99989				SMG5	35.3048	0.019548	0.0408225	0.478855	0.632042	0.791462
TMEM79	0.0346262	-0.081232	1.30308	-0.0623384	0.950293	0.99989				TMEM79	19.2178	-0.0148232	0.0235329	-0.629893	0.528764	0.751887
GLMP	0.179101	-0.155775	0.402498	-0.38702	0.698742	0.99989				GLMP	19.3997	0.0143564	0.0334253	0.429508	0.667554	0.81065
CCT3	0.827348	0.0133355	0.169684	0.0785903	0.937358	0.99989				CCT3	35.7311	-0.0304922	0.0555721	-0.548696	0.583214	0.766838
C1orf61	0.00786301	0.0229556	3.64746	0.00629359	0.994978	0.99989				C1orf61	19.9327	-0.0478238	0.0300885	-1.58944	0.111962	0.617174
AL139412.1	0.00442366	0.0133754	4.52057	0.0029588	0.997639	0.99989				AL139412.1	69.6304	-0.100616	0.0709086	-1.41895	0.155913	0.617174
MEF2D	0.237478	-0.185978	0.329163	-0.565002	0.572072	0.99989				MEF2D	21.641	-0.0554598	0.0353989	-1.56671	0.117183	0.617174
TTC24	0.00390612	-0.0450922	4.52057	-0.0099749	0.992041	0.99989				TTC24	21.0355	0.0134204	0.021319	0.629506	0.529018	0.751887
NAXE	0.256017	-0.366293	0.280468	-1.306	0.191551	0.99989				NAXE	36.6577	0.0288625	0.0512763	0.562882	0.573515	0.763339
GPATCH4	0.154389	0.0898381	0.426349	0.210715	0.83311	0.99989				GPATCH4	29.8533	-0.0154465	0.0368092	-0.419638	0.67475	0.814645
CRABP2	0.00390497	0.0101872	4.52057	0.00225353	0.998202	0.99989				CRABP2	20.6561	0.0288458	0.0276902	1.04173	0.297536	0.646621
ISG20L2	0.23529	-0.192618	0.304859	-0.631825	0.527501	0.99989				ISG20L2	49.7655	-0.0471902	0.0673413	-0.700762	0.483451	0.737089
RRNAD1	0.0798525	-0.0695843	0.699488	-0.0994789	0.920758	0.99989				RRNAD1	19.0093	0.0131047	0.0342342	0.382796	0.701871	0.828566
MRPL24	0.183829	0.169731	0.35636	0.476291	0.633867	0.99989				MRPL24	17.2702	-0.00931507	0.0280048	-0.332624	0.739418	0.849402
HDGF	0.539655	-0.156512	0.225332	-0.694583	0.487317	0.99989				HDGF	72.8435	-0.107624	0.0847154	-1.27042	0.203936	0.617174
PRCC	0.209146	-0.0823316	0.324484	-0.25373	0.799704	0.99989				PRCC	21.4459	-0.0555896	0.0349653	-1.58985	0.111869	0.617174
SH2D2A	0.122624	0.0643236	0.523619	0.122844	0.90223	0.99989				SH2D2A	24.0439	-0.0116793	0.0233974	-0.499169	0.61766	0.783427
PEAR1	0.00578865	0.0165637	4.52057	0.00366406	0.997077	0.99989				PEAR1	19.3926	-0.000248986	0.0224967	-0.0110677	0.991169	0.994895
ARHGEF11	0.134985	-0.0813373	0.534124	-0.152282	0.878965	0.99989				ARHGEF11	16.6858	-0.045316	0.033444	-1.35498	0.175424	0.617174
ETV3	0.0894298	0.069673	0.70942	0.0982112	0.921765	0.99989				ETV3	36.1002	0.0260365	0.0456045	0.57092	0.568054	0.761561
FCRL5	0.195835	0.364845	0.68826	0.530097	0.596044	0.99989				FCRL5	27.2354	0.0758754	0.0428282	1.77162	0.076457	0.617174
FCRL3	0.117902	0.0760224	0.760741	0.099932	0.920398	0.99989				FCRL3	27.3011	0.092193	0.0468995	1.96576	0.0493269	0.617174
FCRL2	0.162779	0.0569121	0.665007	0.0855812	0.931799	0.99989				FCRL2	44.2949	-0.0158167	0.0657418	-0.240588	0.809874	0.892228
FCRL1	0.162552	0.195146	0.609589	0.320127	0.748872	0.99989				FCRL1	24.6805	0.0316929	0.0219838	1.44165	0.149402	0.617174
CD1D	0.438592	0.0638946	0.340398	0.187705	0.851108	0.99989				CD1D	17.6927	-0.056793	0.0320249	-1.7734	0.0761622	0.617174
CD1A	0.00965709	0.00169924	3.15146	0.000539192	0.99957	0.99989				CD1A	38.2119	0.020198	0.0521178	0.387545	0.698353	0.826812
CD1C	0.149752	-0.166352	0.905657	-0.183681	0.854264	0.99989				CD1C	20.2591	-0.0268472	0.0242853	-1.10549	0.268946	0.630143
CD1E	0.0127042	0.0144527	3.11593	0.00463833	0.996299	0.99989				CD1E	35.1142	0.0409027	0.0502934	0.813283	0.416056	0.704012
MNDA	4.01619	-0.182623	0.404222	-0.451789	0.651421	0.99989				MNDA	17.8708	-0.0364696	0.0287241	-1.26965	0.204209	0.617174
PYHIN1	0.223401	0.121594	0.391754	0.310384	0.756269	0.99989				PYHIN1	52.1287	-0.057015	0.0707104	-0.806318	0.42006	0.705019
IFI16	1.07372	0.172333	0.181679	0.948559	0.342845	0.99989				IFI16	17.7755	0.00157983	0.0268764	0.0587815	0.953126	0.972419
AIM2	0.0826239	-0.0291916	1.04233	-0.028006	0.977657	0.99989				AIM2	18.4198	0.0127575	0.0262677	0.485671	0.6272	0.787935
FCER1A	0.254138	0.171802	0.996095	0.172475	0.863064	0.99989				FCER1A	27.9129	0.0552531	0.0370567	1.49104	0.135951	0.617174
DUSP23	0.230569	-0.00641469	0.347503	-0.0184594	0.985272	0.99989				DUSP23	29.5711	0.069559	0.0450988	1.54237	0.122983	0.617174
FCRL6	0.0549944	0.148377	1.30032	0.114108	0.909152	0.99989				FCRL6	27.087	-0.0521554	0.0495108	-1.05341	0.292151	0.644266
SLAMF8	0.0202149	0.0644207	2.28491	0.0281939	0.977507	0.99989				SLAMF8	17.5181	-0.0583736	0.0329168	-1.77337	0.0761679	0.617174
AL590560.2	0.00293827	-0.0206407	4.52057	-0.00456595	0.996357	0.99989				AL590560.2	21.4493	0.0276378	0.0213289	1.29579	0.195048	0.617174
CFAP45	0.00240441	0.00699902	4.52057	0.00154826	0.998765	0.99989				CFAP45	21.9413	0.0349392	0.0395094	0.884327	0.37652	0.68317
TAGLN2	2.39214	-0.143847	0.172778	-0.832556	0.405095	0.99989				TAGLN2	17.5474	-0.0252647	0.0279984	-0.902361	0.366865	0.677345
PIGM	0.14492	-0.218487	0.510631	-0.427876	0.668741	0.99989				PIGM	21.9716	0.0276903	0.0210831	1.31339	0.189051	0.617174
IGSF8	0.146887	0.178025	0.430338	0.413687	0.679103	0.99989				IGSF8	20.7893	-0.00131623	0.0215938	-0.060954	0.951396	0.971174
ATP1A4	0.00384496	-0.0174525	4.52057	-0.00386068	0.99692	0.99989				ATP1A4	18.8737	0.0125513	0.0230625	0.544231	0.586282	0.768086
CASQ1	0.0038444	-0.0450922	4.52057	-0.0099749	0.992041	0.99989				CASQ1	27.2675	-0.0423316	0.0429346	-0.985954	0.324156	0.657581
AL121987.2	0.0078542	-0.0323293	3.94924	-0.00818621	0.993468	0.99989				AL121987.2	17.1499	-0.0366566	0.0306322	-1.19667	0.231436	0.617364
PEA15	0.314535	-0.151674	0.368774	-0.411294	0.680857	0.99989				PEA15	52.3437	-0.0602282	0.0691927	-0.870443	0.384059	0.688753
DCAF8	0.237847	0.0930475	0.283134	0.328634	0.742432	0.99989				DCAF8	18.0041	0.00342373	0.0282863	0.121038	0.903661	0.945787
AL139011.2	0.00488345	0.0133754	4.52057	0.0029588	0.997639	0.99989				AL139011.2	48.5683	-0.037215	0.0589841	-0.630932	0.528085	0.751887
AL139011.1	0.00677631	0.0197618	3.98383	0.00496051	0.996042	0.99989				AL139011.1	25.6589	0.0744761	0.0417944	1.78196	0.0747555	0.617174
PEX19	0.131739	-0.121731	0.464299	-0.262182	0.793181	0.99989				PEX19	96.6864	-0.116788	0.0829062	-1.40868	0.15893	0.617174
COPA	0.564236	-0.26387	0.223857	-1.17874	0.238501	0.99989				COPA	19.3676	-0.0521037	0.0306662	-1.69906	0.0893081	0.617174
NCSTN	0.356246	-0.121151	0.260756	-0.464615	0.642207	0.99989				NCSTN	21.0356	0.0248185	0.0213731	1.16121	0.245558	0.622709
NHLH1	0.00545221	0.0165655	4.42426	0.00374425	0.997013	0.99989				NHLH1	91.4957	-0.134859	0.0864839	-1.55935	0.118914	0.617174
SLAMF6	0.104466	0.0685925	0.601362	0.114062	0.909189	0.99989				SLAMF6	105.141	-0.105334	0.0833202	-1.2642	0.206157	0.617174
CD84	0.38328	-0.201075	0.268321	-0.749384	0.453626	0.99989				CD84	59.9389	-0.0906417	0.07093	-1.2779	0.201284	0.617174
SLAMF1	0.11085	0.0877221	0.627391	0.139821	0.888802	0.99989				SLAMF1	32.4467	0.0668452	0.0523244	1.27751	0.201421	0.617174
AL121985.1	0.0136986	-0.0408209	2.51652	-0.0162212	0.987058	0.99989				AL121985.1	19.6113	-0.0603789	0.0346988	-1.74009	0.0818438	0.617174
CD48	4.11105	-0.073346	0.109274	-0.671215	0.502084	0.99989				CD48	16.8281	-0.0237936	0.0308386	-0.771553	0.440379	0.714507
SLAMF7	0.116581	0.106852	0.703235	0.151943	0.879232	0.99989				SLAMF7	27.3956	-0.0482246	0.04978	-0.968755	0.332667	0.66177
LY9	0.269142	-0.115207	0.320107	-0.359903	0.71892	0.99989				LY9	19.6673	-0.0520319	0.0309131	-1.68316	0.0923435	0.617174
CD244	0.135092	-0.00160338	0.523991	-0.00305995	0.997559	0.99989				CD244	19.5195	0.0222835	0.0269122	0.828006	0.407667	0.701824
ITLN1	0.00288323	0.00699902	4.52057	0.00154826	0.998765	0.99989				ITLN1	54.7428	-0.0602938	0.0742917	-0.811583	0.417031	0.704012
F11R	0.129182	0.0345484	0.5183	0.0666572	0.946855	0.99989				F11R	18.0388	0.00290865	0.0254148	0.114447	0.908883	0.948384
TSTD1	0.662614	-0.332896	0.196293	-1.69592	0.0899016	0.99989				TSTD1	19.1402	0.0136256	0.0318301	0.428073	0.668598	0.81109
USF1	0.0954601	-0.0770415	0.640481	-0.120287	0.904256	0.99989				USF1	29.3761	-0.0419149	0.048016	-0.872935	0.382698	0.687838
ARHGAP30	1.26764	-0.0810708	0.149404	-0.542629	0.587385	0.99989				ARHGAP30	30.3933	0.00589041	0.0264207	0.222947	0.823577	0.900286
PFDN2	0.672622	0.0258919	0.1875	0.13809	0.890169	0.99989				PFDN2	86.3516	-0.119225	0.0803805	-1.48325	0.138007	0.617174
NIT1	0.169527	-0.0219864	0.368782	-0.059619	0.952459	0.99989				NIT1	17.6569	-0.0576487	0.0328238	-1.75631	0.0790356	0.617174
DEDD	0.108849	-0.0324055	0.563749	-0.0574821	0.954161	0.99989				DEDD	19.0008	-0.0549484	0.031293	-1.75593	0.0790996	0.617174
UFC1	0.931847	-0.108644	0.168983	-0.64293	0.52027	0.99989				UFC1	20.4791	0.02561	0.0216757	1.18151	0.237401	0.618593
USP21	0.0263385	0.0282747	1.64336	0.0172054	0.986273	0.99989				USP21	58.278	-0.0845633	0.0668407	-1.26515	0.205819	0.617174
PPOX	0.0746959	-0.168448	0.791838	-0.21273	0.831537	0.99989				PPOX	23.1944	-0.0280252	0.0284048	-0.986635	0.323822	0.657581
B4GALT3	0.186173	-0.013794	0.392366	-0.035156	0.971955	0.99989				B4GALT3	39.2873	-0.0303776	0.0578503	-0.525107	0.599509	0.773957
ADAMTS4	0.00782573	0.0229556	3.64842	0.00629194	0.99498	0.99989				ADAMTS4	17.5136	-0.0320706	0.0287245	-1.11649	0.264212	0.62665
NDUFS2	0.557039	-0.241038	0.205561	-1.17259	0.240962	0.99989				NDUFS2	74.4407	-0.110717	0.0849817	-1.30283	0.192633	0.617174
FCER1G	5.02072	0.0658163	0.361533	0.182048	0.855545	0.99989				FCER1G	21.5817	-0.050741	0.0334263	-1.518	0.129016	0.617174
TOMM40L	0.0498523	-0.0823115	1.01879	-0.0807935	0.935606	0.99989				TOMM40L	76.0306	-0.111879	0.0808609	-1.3836	0.166482	0.617174
NR1I3	0.00293745	-0.0206407	4.52057	-0.00456595	0.996357	0.99989				NR1I3	16.6293	-0.028627	0.0314637	-0.909842	0.362906	0.676034
MPZ	0.0262416	-0.0270063	1.60105	-0.0168679	0.986542	0.99989				MPZ	17.669	-0.000418073	0.0269139	-0.0155337	0.987606	0.993241
SDHC	0.594813	-0.296598	0.192564	-1.54025	0.123498	0.99989				SDHC	31.348	0.0773304	0.0511313	1.51239	0.130435	0.617174
FCGR2A	0.671511	-0.101173	0.329527	-0.307024	0.758825	0.99989				FCGR2A	32.5263	0.049779	0.0448176	1.1107	0.266697	0.628624
HSPA6	0.101892	0.111121	0.662539	0.16772	0.866804	0.99989				HSPA6	37.138	0.00627707	0.0403741	0.155473	0.876449	0.930941
FCGR3A	0.726745	1.1262	0.738094	1.52582	0.127055	0.99989				FCGR3A	29.0283	-0.0325769	0.0423482	-0.769261	0.441738	0.714884
FCGR3B	0.00296009	0.00699902	4.52057	0.00154826	0.998765	0.99989				FCGR3B	25.971	0.0721683	0.0424652	1.69947	0.0892309	0.617174
FCGR2B	0.148564	-0.137696	0.649633	-0.211959	0.832139	0.99989				FCGR2B	59.6015	-0.084084	0.0635953	-1.32217	0.186111	0.617174
FCRLA	0.136476	0.191881	0.648068	0.296082	0.767167	0.99989				FCRLA	25.8161	0.0352457	0.0256227	1.37557	0.168956	0.617174
FCRLB	0.0155481	-0.0344432	2.3982	-0.0143621	0.988541	0.99989				FCRLB	92.6741	-0.110993	0.0842149	-1.31798	0.187511	0.617174
DUSP12	0.158282	-0.0474867	0.393386	-0.120713	0.903919	0.99989				DUSP12	27.144	0.0983521	0.048222	2.03957	0.0413933	0.617174
AL359541.1	0.0126918	-0.0163701	2.64507	-0.00618891	0.995062	0.99989				AL359541.1	21.084	0.0120716	0.021296	0.566851	0.570815	0.762189
ATF6	0.277276	0.0548449	0.27405	0.200128	0.841381	0.99989				ATF6	22.0257	0.0215835	0.0209711	1.0292	0.303384	0.649095
OLFML2B	0.00578948	0.0165637	4.52057	0.00366406	0.997077	0.99989				OLFML2B	24.0259	-0.0422395	0.0353539	-1.19476	0.232179	0.617562
SH2D1B	0.051922	0.0558904	1.32671	0.042127	0.966397	0.99989				SH2D1B	48.7739	-0.0406289	0.0708643	-0.573334	0.566419	0.761561
UHMK1	0.374246	0.264398	0.239846	1.10237	0.270302	0.99989				UHMK1	19.8243	0.0191588	0.0315955	0.606378	0.544264	0.759167
AL596325.1	0.00488886	0.0133754	4.52057	0.0029588	0.997639	0.99989				AL596325.1	25.3506	-0.037479	0.0369632	-1.01395	0.310605	0.652553
UAP1	0.0823811	-0.105736	0.750623	-0.140865	0.887977	0.99989				UAP1	17.2063	-0.0234627	0.0288752	-0.812556	0.416472	0.704012
HSD17B7	0.0884272	-0.0164373	0.665395	-0.0247031	0.980292	0.99989				HSD17B7	27.3913	-0.0332374	0.0392463	-0.846893	0.397055	0.697515
RGS5	0.00196473	0.00381081	4.52057	0.000842993	0.999327	0.99989				RGS5	24.5355	0.00996945	0.0206136	0.483634	0.628646	0.789281
RGS5.1	0.00782573	-0.00468446	3.64842	-0.00128397	0.998976	0.99989				RGS5.1	19.7313	0.0111461	0.0392537	0.28395	0.776449	0.871097
NUF2	0.0126446	0.0516577	3.11866	0.016564	0.986784	0.99989				NUF2	19.2516	0.0218154	0.026213	0.832237	0.405275	0.701375
PBX1	0.00829556	0.0261391	3.937	0.00663934	0.994703	0.99989				PBX1	90.0343	-0.115286	0.0830735	-1.38776	0.165211	0.617174
MGST3	0.721128	-0.132393	0.197478	-0.670419	0.502591	0.99989				MGST3	83.1449	-0.125101	0.0836177	-1.49611	0.134624	0.617174
ALDH9A1	0.346137	0.122072	0.23902	0.510717	0.609549	0.99989				ALDH9A1	35.6457	0.0381883	0.0513214	0.744101	0.456815	0.722344
TMCO1	0.579723	0.0274916	0.205306	0.133906	0.893477	0.99989				TMCO1	18.1878	0.00367156	0.0305982	0.119993	0.904489	0.946003
UCK2	0.046057	0.043138	1.2049	0.0358022	0.97144	0.99989				UCK2	27.5183	0.0519378	0.0347052	1.49655	0.134512	0.617174
FAM78B	0.00291902	0.00699902	4.52057	0.00154826	0.998765	0.99989				FAM78B	22.013	0.0309341	0.0228737	1.35239	0.17625	0.617174
POGK	0.156246	0.0961528	0.437232	0.219913	0.825939	0.99989				POGK	22.9316	0.0314422	0.0211334	1.48779	0.136805	0.617174
TADA1	0.038195	-0.0408381	1.27581	-0.0320097	0.974464	0.99989				TADA1	18.5632	-0.000540787	0.0371916	-0.0145406	0.988399	0.993672
GPA33	0.0209855	-0.0429503	1.97149	-0.0217857	0.982619	0.99989				GPA33	32.6867	0.0653278	0.0527361	1.23877	0.215431	0.617174
AL451050.2	0.0107383	-0.0227526	3.1372	-0.00725252	0.994213	0.99989				AL451050.2	17.5299	-0.00343405	0.0308652	-0.11126	0.91141	0.949264
POU2F1	0.165455	0.213914	0.439158	0.4871	0.626187	0.99989				POU2F1	22.6716	0.0499314	0.0392704	1.27148	0.203559	0.617174
CD247	0.969179	-0.251134	0.25774	-0.974369	0.329873	0.99989				CD247	19.4668	-0.0634105	0.0361308	-1.75503	0.079255	0.617174
AL359962.2	0.018707	0.00276538	2.04465	0.0013525	0.998921	0.99989				AL359962.2	22.7965	0.0438582	0.0336482	1.30343	0.192427	0.617174
CREG1	0.430858	0.0386754	0.329108	0.117516	0.906451	0.99989				CREG1	49.5583	-0.0450226	0.0682491	-0.659681	0.509459	0.746892
AL031733.2	0.00584566	-0.0387136	4.40309	-0.00879238	0.992985	0.99989				AL031733.2	50.3649	-0.0471789	0.0689683	-0.684067	0.493933	0.74065
RCSD1	1.16818	0.0603007	0.164128	0.367401	0.71332	0.99989				RCSD1	20.3844	-0.0583411	0.0347611	-1.67834	0.0932803	0.617174
MPZL1	0.10711	0.0196876	0.619317	0.0317892	0.97464	0.99989				MPZL1	21.6163	-0.05277	0.0346175	-1.52437	0.127416	0.617174
MPC2	0.422053	-0.0839427	0.228918	-0.366694	0.713847	0.99989				MPC2	49.7701	-0.0506658	0.0623369	-0.812775	0.416347	0.704012
DCAF6	0.150484	-0.279091	0.428656	-0.651084	0.514992	0.99989				DCAF6	24.1937	-0.0511379	0.0382465	-1.33706	0.181203	0.617174
TIPRL	0.265821	0.157674	0.257197	0.61305	0.539843	0.99989				TIPRL	17.4864	-0.00485631	0.031603	-0.153666	0.877873	0.931868
SFT2D2	0.423318	-0.390081	0.241096	-1.61795	0.105674	0.99989				SFT2D2	23.0277	-0.000884317	0.0210194	-0.0420715	0.966442	0.980222
TBX19	0.0263111	0.000633399	1.73627	0.000364804	0.999709	0.99989				TBX19	26.6915	0.0688516	0.0409501	1.68135	0.0926944	0.617174
XCL2	0.0748525	0.129222	1.14669	0.112691	0.910276	0.99989				XCL2	21.2977	0.0254385	0.0212464	1.19731	0.231187	0.617174
XCL1	0.0736869	0.0431107	1.27805	0.0337317	0.973091	0.99989				XCL1	16.2583	-0.0475121	0.0355881	-1.33506	0.181858	0.617174
ATP1B1	0.0540859	-0.0110896	1.20595	-0.00919571	0.992663	0.99989				ATP1B1	17.1788	-0.0286889	0.0294069	-0.975585	0.32927	0.660212
NME7	0.0477037	-0.00895459	1.10357	-0.00811417	0.993526	0.99989				NME7	21.2675	0.0298781	0.0334231	0.893936	0.371356	0.679503
BLZF1	0.0745311	-0.0610734	0.746351	-0.0818293	0.934782	0.99989				BLZF1	39.5014	0.0117798	0.0539178	0.218477	0.827057	0.902341
SLC19A2	0.0136336	0.042099	2.63912	0.0159519	0.987273	0.99989				SLC19A2	17.6924	0.0023919	0.028764	0.0831561	0.933727	0.960741
AL021068.1	0.00385521	-0.0174525	4.52057	-0.00386068	0.99692	0.99989				AL021068.1	27.4888	-0.0387203	0.040678	-0.951871	0.341162	0.665491
F5	0.103936	-0.0207065	0.714467	-0.0289817	0.976879	0.99989				F5	18.2727	0.00393106	0.0327536	0.120019	0.904468	0.946003
SELP	0.00682503	0.0197618	3.98221	0.00496253	0.99604	0.99989				SELP	16.8495	-0.02578	0.0332026	-0.776445	0.437487	0.713836
C1orf112	0.0199838	0.0644236	1.97342	0.0326457	0.973957	0.99989				C1orf112	26.5416	0.0595334	0.0374865	1.58813	0.112257	0.617174
SELL	1.79805	-0.110229	0.164906	-0.668437	0.503855	0.99989				SELL	22.9235	0.008064	0.0208118	0.387472	0.698407	0.826812
METTL18	0.0786464	-0.103602	0.706609	-0.146618	0.883433	0.99989				METTL18	23.2779	-0.0583123	0.0398753	-1.46237	0.143641	0.617174
SCYL3	0.11628	-0.252478	0.605189	-0.417188	0.676541	0.99989				SCYL3	17.351	-0.00894815	0.0305718	-0.292693	0.769757	0.867045
KIFAP3	0.0514886	-0.0206536	1.01934	-0.0202617	0.983835	0.99989				KIFAP3	25.77	-0.0133371	0.0266222	-0.500977	0.616387	0.782915
GORAB	0.0345369	-0.0259515	1.44945	-0.0179045	0.985715	0.99989				GORAB	18.6831	0.0162446	0.0262146	0.619676	0.535471	0.754413
FMO1	0.00393411	0.0101872	4.52057	0.00225353	0.998202	0.99989				FMO1	21.762	-0.0110726	0.0215342	-0.514189	0.60712	0.778363
FMO4	0.0117084	-0.0472004	2.7906	-0.0169141	0.986505	0.99989				FMO4	21.1212	0.0284633	0.0370613	0.768006	0.442484	0.715399
PRRC2C	1.59396	0.100995	0.134708	0.749736	0.453414	0.99989				PRRC2C	21.6159	-0.0189309	0.0231088	-0.819208	0.412668	0.703753
VAMP4	0.167545	0.16197	0.403183	0.401727	0.687885	0.99989				VAMP4	18.3157	-0.000596008	0.0359928	-0.0165591	0.986788	0.992789
METTL13	0.110956	0.0324409	0.539469	0.0601348	0.952048	0.99989				METTL13	17.684	-0.0166785	0.0272366	-0.612357	0.540302	0.757318
DNM3	0.0115561	0.0356929	4.52057	0.00789567	0.9937	0.99989				DNM3	25.3975	-0.058547	0.0465777	-1.25697	0.208763	0.617174
PIGC	0.246872	-0.0745415	0.268807	-0.277304	0.781546	0.99989				PIGC	39.6873	-0.0368143	0.0622733	-0.591172	0.554405	0.759946
SUCO	0.151918	0.0281655	0.442978	0.0635821	0.949303	0.99989				SUCO	48.4408	-0.0429426	0.0621324	-0.691148	0.489473	0.739016
FASLG	0.0479221	0.0707784	1.25062	0.0565947	0.954868	0.99989				FASLG	65.9268	-0.0845817	0.0795817	-1.06283	0.287859	0.641823
TNFSF4	0.0125341	0.0388982	3.56126	0.0109226	0.991285	0.99989				TNFSF4	25.2326	-0.042522	0.038264	-1.11128	0.266449	0.628599
AL645568.1	0.032851	0.0782349	1.38675	0.0564161	0.95501	0.99989				AL645568.1	22.4111	0.0368013	0.0282147	1.30433	0.192121	0.617174
PRDX6	0.874844	-0.0273872	0.178564	-0.153374	0.878103	0.99989				PRDX6	23.0881	0.0443295	0.0328666	1.34877	0.177411	0.617174
KLHL20	0.129153	0.010096	0.50845	0.0198564	0.984158	0.99989				KLHL20	20.8379	0.0269369	0.0346502	0.777395	0.436926	0.713694
CENPL	0.0492093	-0.0057665	1.14192	-0.00504981	0.995971	0.99989				CENPL	24.8837	0.0446494	0.0304966	1.46408	0.143173	0.617174
DARS2	0.030391	0.0410288	1.48466	0.0276351	0.977953	0.99989				DARS2	22.63	0.0380521	0.0284003	1.33985	0.180294	0.617174
ZBTB37	0.137349	0.229084	0.47811	0.479144	0.631836	0.99989				ZBTB37	18.9553	0.00897581	0.0227734	0.394135	0.693481	0.82427
RC3H1	0.276494	0.101972	0.283959	0.359109	0.719514	0.99989				RC3H1	21.2856	-0.028463	0.0249757	-1.13963	0.254441	0.624039
AL121983.1	0.00981294	0.00169927	3.14923	0.000539583	0.999569	0.99989				AL121983.1	23.9432	0.0638689	0.0447239	1.42807	0.153271	0.617174
AL121983.2	0.0029823	-0.0206407	4.52057	-0.00456595	0.996357	0.99989				AL121983.2	18.2726	0.00853511	0.0254979	0.334737	0.737823	0.848274
RABGAP1L	0.437242	-0.135872	0.250908	-0.54152	0.588149	0.99989				RABGAP1L	43.9174	-0.0142455	0.059834	-0.238083	0.811816	0.893377
GPR52	0.0039444	-0.0174525	4.52057	-0.00386068	0.99692	0.99989				GPR52	20.426	0.0258992	0.0222568	1.16366	0.244563	0.622528
CACYBP	0.511481	0.0371057	0.221653	0.167405	0.867052	0.99989				CACYBP	29.7831	-0.025045	0.0416601	-0.601175	0.547724	0.759946
MRPS14	0.183633	0.0344756	0.380129	0.0906945	0.927735	0.99989				MRPS14	21.832	0.0293198	0.0212127	1.38218	0.166917	0.617174
KIAA0040	0.252466	0.220436	0.302314	0.729162	0.465903	0.99989				KIAA0040	16.6102	-0.0297335	0.0319128	-0.93171	0.351487	0.670468
AL513329.1	0.0028914	0.00699902	4.52057	0.00154826	0.998765	0.99989				AL513329.1	18.2341	0.00537304	0.0308535	0.174147	0.86175	0.922473
COP1	0.220149	0.0883746	0.312401	0.282888	0.777262	0.99989				COP1	44.3107	-0.037211	0.0634526	-0.586437	0.557582	0.760058
AL590723.1	0.00388789	-0.0174525	4.52057	-0.00386068	0.99692	0.99989				AL590723.1	23.3688	-0.0477327	0.0358876	-1.33006	0.183499	0.617174
RASAL2	0.0122247	0.0389106	2.64857	0.0146912	0.988279	0.99989				RASAL2	26.1562	-0.0530284	0.0460316	-1.152	0.249321	0.622817
C1orf220	0.0186743	0.00276472	2.11926	0.00130457	0.998959	0.99989				C1orf220	27.7389	-0.0449696	0.0457744	-0.982419	0.325893	0.657781
AL137796.1	0.00783997	-0.0323245	3.64805	-0.00886076	0.99293	0.99989				AL137796.1	38.3207	0.0217285	0.0541057	0.401595	0.687982	0.821386
AL449106.1	0.00292164	0.00699902	4.52057	0.00154826	0.998765	0.99989				AL449106.1	42.2529	-0.033444	0.0621639	-0.537997	0.590579	0.769861
RALGPS2	0.316011	-0.0172441	0.425814	-0.0404968	0.967697	0.99989				RALGPS2	33.5635	-0.040373	0.0575191	-0.701907	0.482737	0.736748
ANGPTL1	0.00391501	0.0101872	4.52057	0.00225353	0.998202	0.99989				ANGPTL1	18.2233	-0.0642061	0.0328921	-1.95202	0.0509356	0.617174
FAM20B	0.102211	-0.0515352	0.599961	-0.0858976	0.931548	0.99989				FAM20B	25.1126	-0.0327577	0.0331301	-0.98876	0.322781	0.657581
TOR3A	0.233363	-0.051869	0.324405	-0.15989	0.872968	0.99989				TOR3A	26.97	-0.0343341	0.0393805	-0.871855	0.383287	0.688154
ABL2	0.119724	-0.163179	0.541824	-0.301166	0.763288	0.99989				ABL2	28.7232	0.0655548	0.0412103	1.59074	0.111668	0.617174
SOAT1	0.248864	-0.150272	0.317512	-0.473279	0.636014	0.99989				SOAT1	24.4369	0.0276361	0.020762	1.33109	0.183159	0.617174
TOR1AIP2	0.259539	0.0499216	0.28338	0.176165	0.860164	0.99989				TOR1AIP2	16.9686	-0.0602734	0.0346295	-1.74052	0.0817673	0.617174
AL353708.3	0.0292282	-0.0450821	1.59884	-0.0281966	0.977505	0.99989				AL353708.3	18.0041	0.00480882	0.0272408	0.17653	0.859877	0.921465
TOR1AIP1	0.230953	0.0157093	0.307719	0.0510509	0.959285	0.99989				TOR1AIP1	19.3525	0.0155572	0.0323214	0.481328	0.630283	0.790359
AL353708.1	0.0210255	0.0123313	1.90794	0.00646316	0.994843	0.99989				AL353708.1	29.917	-0.0404797	0.0483648	-0.836966	0.402612	0.700554
CEP350	0.444546	-0.0288465	0.261649	-0.110249	0.912212	0.99989				CEP350	26.1585	-0.0425287	0.040075	-1.06123	0.288586	0.641997
QSOX1	0.255916	0.0128459	0.325009	0.0395248	0.968472	0.99989				QSOX1	75.9524	-0.108915	0.0785514	-1.38655	0.165581	0.617174
LHX4	0.00293809	0.00699902	4.52057	0.00154826	0.998765	0.99989				LHX4	16.3567	-0.0406896	0.0336909	-1.20773	0.22715	0.617174
ACBD6	0.224397	0.0209856	0.286742	0.0731861	0.941658	0.99989				ACBD6	24.2213	0.05018	0.0343305	1.46168	0.14383	0.617174
XPR1	0.0741115	0.0218487	0.746387	0.0292727	0.976647	0.99989				XPR1	24.7891	-0.0502848	0.0398658	-1.26135	0.207182	0.617174
KIAA1614-AS1	0.00194191	-0.0238289	4.52057	-0.00527122	0.995794	0.99989				KIAA1614-AS1	19.7853	-0.0536545	0.0323994	-1.65604	0.0977146	0.617174
STX6	0.126496	0.000531137	0.521528	0.00101843	0.999187	0.99989				STX6	19.803	0.0182335	0.0321889	0.566452	0.571086	0.762233
MR1	0.182011	-0.121758	0.379331	-0.320982	0.748224	0.99989				MR1	24.9129	0.0618608	0.039149	1.58014	0.114076	0.617174
IER5	1.37911	0.0562902	0.191151	0.29448	0.768391	0.99989				IER5	27.0346	0.0672999	0.0401603	1.67578	0.0937809	0.617174
GLUL	0.824015	-0.0981631	0.286691	-0.3424	0.73205	0.99989				GLUL	20.6513	-0.0204774	0.0232545	-0.880577	0.378547	0.684677
RNASEL	0.0942647	-0.0802298	0.640059	-0.125347	0.900248	0.99989				RNASEL	18.4665	-0.0587116	0.0326925	-1.79587	0.0725149	0.617174
RGS16	0.0230367	-0.119496	2.03637	-0.0586807	0.953206	0.99989				RGS16	23.0511	0.0390145	0.0276181	1.41264	0.15776	0.617174
NPL	0.178583	0.0591011	0.439881	0.134357	0.89312	0.99989				NPL	18.0343	-0.00511766	0.0339754	-0.150628	0.880269	0.933272
DHX9	0.503061	0.299356	0.220966	1.35476	0.175492	0.99989				DHX9	16.3443	-0.0369947	0.0338365	-1.09334	0.274246	0.633374
LAMC1	0.020976	-0.0429503	1.97151	-0.0217855	0.982619	0.99989				LAMC1	16.8374	-0.0276631	0.0305005	-0.906971	0.364422	0.676148
SMG7	0.225626	-0.00618864	0.301194	-0.020547	0.983607	0.99989				SMG7	31.359	-0.0424683	0.051918	-0.817988	0.413364	0.703753
NCF2	1.62242	0.0649378	0.345688	0.187851	0.850994	0.99989				NCF2	18.0271	-0.0613403	0.0328062	-1.86978	0.0615149	0.617174
ARPC5	2.54848	-0.187046	0.151775	-1.23239	0.217804	0.99989				ARPC5	28.7344	-0.013401	0.0341547	-0.392362	0.694791	0.825034
RGL1	0.0202252	-0.0184986	2.04154	-0.00906111	0.99277	0.99989				RGL1	17.2674	-0.041076	0.031016	-1.32435	0.185387	0.617174
COLGALT2	0.00292518	0.00699902	4.52057	0.00154826	0.998765	0.99989				COLGALT2	27.4721	0.0703763	0.0416178	1.69101	0.090834	0.617174
TSEN15	0.142337	0.257677	0.491008	0.524791	0.599729	0.99989				TSEN15	21.6427	-0.0533314	0.0339604	-1.5704	0.116323	0.617174
C1orf21	0.0608247	-0.0259763	1.00402	-0.0258722	0.979359	0.99989				C1orf21	31.6007	-0.0372651	0.0522562	-0.713123	0.475769	0.732494
EDEM3	0.269375	0.0822329	0.304901	0.269704	0.787388	0.99989				EDEM3	49.5528	-0.0514664	0.0580915	-0.885955	0.375642	0.682947
FAM129A	0.334321	-0.197535	0.319493	-0.618278	0.536392	0.99989				FAM129A	29.0533	-0.0384329	0.0463769	-0.828709	0.407269	0.701613
RNF2	0.138351	-0.182335	0.467019	-0.390424	0.696223	0.99989				RNF2	71.7952	-0.113627	0.0764236	-1.4868	0.137068	0.617174
TRMT1L	0.0849945	-0.0228139	0.693487	-0.0328975	0.973756	0.99989				TRMT1L	25.9205	0.0836069	0.0452054	1.84949	0.0643873	0.617174
SWT1	0.0321377	-0.00787591	1.48402	-0.00530713	0.995766	0.99989				SWT1	24.462	0.053855	0.0369807	1.4563	0.14531	0.617174
IVNS1ABP	0.373785	-0.0730848	0.261294	-0.279704	0.779705	0.99989				IVNS1ABP	17.5594	-0.0333929	0.0288863	-1.15601	0.247677	0.622817
AL078644.2	0.00775026	0.0229506	3.95238	0.00580678	0.995367	0.99989				AL078644.2	26.2114	-0.0494488	0.0441262	-1.12062	0.262449	0.626038
TPR	0.895528	-0.263047	0.173961	-1.5121	0.130508	0.99989				TPR	18.8294	0.0189109	0.0250583	0.754677	0.450443	0.719769
ODR4	0.130067	-0.00797987	0.488785	-0.0163259	0.986974	0.99989				ODR4	24.601	0.0366198	0.0238954	1.5325	0.125398	0.617174
OCLM	0.00193454	0.00381081	4.52057	0.000842993	0.999327	0.99989				OCLM	17.4729	-0.00508803	0.0278791	-0.182503	0.855188	0.918328
PTGS2	0.143245	0.0579234	0.879368	0.0658694	0.947482	0.99989				PTGS2	24.2226	-0.0520887	0.0387334	-1.3448	0.17869	0.617174
PLA2G4A	0.023693	0.0218974	1.73926	0.0125901	0.989955	0.99989				PLA2G4A	33.3599	-0.0246222	0.0481853	-0.510991	0.609357	0.779522
ERVMER61-1	0.00976413	0.00169926	3.14992	0.000539462	0.99957	0.99989				ERVMER61-1	42.8187	-0.0397906	0.0662013	-0.601055	0.547804	0.759946
RGS18	0.536858	0.28324	0.381659	0.742127	0.45801	0.99989				RGS18	29.0047	0.0665577	0.0419874	1.58518	0.112924	0.617174
AL390957.1	0.00201211	0.00381081	4.52057	0.000842993	0.999327	0.99989				AL390957.1	27.6935	0.0937127	0.0479197	1.95562	0.0505101	0.617174
AL136987.1	0.00479711	-0.0142643	4.52057	-0.00315542	0.997482	0.99989				AL136987.1	23.3793	0.0149443	0.0206306	0.724376	0.468835	0.729598
RGS1	0.111688	-0.040917	0.75993	-0.0538431	0.95706	0.99989				RGS1	65.5383	-0.101046	0.0763356	-1.3237	0.185601	0.617174
RGS13	0.00308401	-0.0174525	4.52057	-0.00386068	0.99692	0.99989				RGS13	18.8109	-0.0539666	0.0313764	-1.71997	0.0854374	0.617174
AL136454.1	0.0370783	0.00806663	1.27571	0.00632323	0.994955	0.99989				AL136454.1	20.2471	0.0266889	0.0273828	0.974662	0.329728	0.660349
RGS2	1.98555	0.138076	0.323774	0.426459	0.669773	0.99989				RGS2	20.5446	-0.056621	0.0342998	-1.65077	0.0987862	0.617174
UCHL5	0.201322	0.00507582	0.341688	0.0148551	0.988148	0.99989				UCHL5	27.192	-0.0207442	0.0341281	-0.607834	0.543298	0.758709
TROVE2	0.294752	-0.0509982	0.244925	-0.20822	0.835057	0.99989				TROVE2	26.7053	0.0514553	0.0343122	1.49962	0.133713	0.617174
GLRX2	0.129422	0.0962065	0.467847	0.205637	0.837075	0.99989				GLRX2	25.5782	-0.05125	0.0433381	-1.18256	0.236983	0.618455
CDC73	0.217858	-0.136622	0.323986	-0.421691	0.67325	0.99989				CDC73	22.5509	-0.0614735	0.0392682	-1.56548	0.117471	0.617174
B3GALT2	0.0078241	0.0229556	3.64846	0.00629187	0.99498	0.99989				B3GALT2	18.3689	0.00690228	0.0239417	0.288295	0.773121	0.869217
LINC01724	0.0038457	0.0101872	4.52057	0.00225353	0.998202	0.99989				LINC01724	20.3846	-0.0500258	0.030691	-1.62998	0.103105	0.617174
CFH	0.0273062	0.059102	1.84082	0.0321064	0.974387	0.99989				CFH	26.2703	-0.0294155	0.0350813	-0.838495	0.401753	0.700538
ASPM	0.00918814	0.051634	4.52057	0.011422	0.990887	0.99989				ASPM	23.2767	0.0470826	0.0341272	1.37962	0.167703	0.617174
ZBTB41	0.0438932	-0.0525367	1.12185	-0.0468304	0.962648	0.99989				ZBTB41	19.0529	0.0183355	0.0244316	0.750484	0.452963	0.721235
DENND1B	0.139431	0.0579084	0.533258	0.108594	0.913525	0.99989				DENND1B	19.2461	0.00844234	0.0224035	0.376831	0.706299	0.830673
C1orf53	0.011136	0.0357206	2.79581	0.0127765	0.989806	0.99989				C1orf53	68.1113	-0.107045	0.0766328	-1.39685	0.162458	0.617174
NEK7	0.240499	0.0172273	0.306244	0.0562535	0.95514	0.99989				NEK7	43.2824	-0.0413832	0.0662046	-0.625081	0.531918	0.752392
PTPRC	5.57368	-0.0767315	0.11224	-0.683636	0.494205	0.99989				PTPRC	21.8958	-0.0418304	0.0295009	-1.41793	0.15621	0.617174
MIR181A1HG	0.0438894	0.0580257	1.18264	0.0490645	0.960868	0.99989				MIR181A1HG	55.0052	-0.059583	0.0734233	-0.811499	0.417079	0.704012
LINC00862	0.00192505	0.00381081	4.52057	0.000842993	0.999327	0.99989				LINC00862	44.7675	-0.0174253	0.0637762	-0.273225	0.78468	0.875753
ZNF281	0.230738	-0.321911	0.341732	-0.941999	0.346193	0.99989				ZNF281	52.5335	-0.0628284	0.0678327	-0.926225	0.354329	0.671888
DDX59	0.123444	0.0217953	0.520821	0.041848	0.96662	0.99989				DDX59	24.8775	0.0666235	0.0412782	1.61401	0.106525	0.617174
CAMSAP2	0.026179	0.0282747	1.64355	0.0172034	0.986274	0.99989				CAMSAP2	20.8993	0.0288245	0.0217712	1.32397	0.185512	0.617174
KIF21B	0.0721182	0.126035	0.810456	0.155511	0.876418	0.99989				KIF21B	24.8367	0.0711855	0.0436706	1.63005	0.10309	0.617174
TMEM9	0.135394	-0.188712	0.474162	-0.397991	0.690637	0.99989				TMEM9	46.7255	-0.0308474	0.0678811	-0.454433	0.649517	0.801217
PHLDA3	0.00487973	-0.0142643	4.52057	-0.00315542	0.997482	0.99989				PHLDA3	22.6581	-0.0650718	0.0413358	-1.57422	0.115436	0.617174
CSRP1	0.210858	0.0623578	0.354232	0.176037	0.860265	0.99989				CSRP1	33.7467	0.0016376	0.0307815	0.0532008	0.957572	0.975059
AC096677.1	0.00785496	-0.00468444	3.64767	-0.00128423	0.998975	0.99989				AC096677.1	81.7056	-0.115472	0.0785827	-1.46943	0.141716	0.617174
NAV1	0.0541788	0.0686445	1.14288	0.0600626	0.952106	0.99989				NAV1	19.7753	-0.0557193	0.0329827	-1.68935	0.0911523	0.617174
IPO9-AS1	0.00290512	0.00699902	4.52057	0.00154826	0.998765	0.99989				IPO9-AS1	21.8238	-0.0447178	0.0304751	-1.46736	0.142279	0.617174
IPO9	0.221682	-0.0106498	0.309418	-0.0344188	0.972543	0.99989				IPO9	18.1835	0.00497192	0.0303013	0.164083	0.869666	0.927426
SHISA4	0.00386196	-0.0174525	4.52057	-0.00386068	0.99692	0.99989				SHISA4	62.4413	-0.0795999	0.0803926	-0.99014	0.322106	0.657075
TIMM17A	0.262494	0.240364	0.296653	0.810254	0.417794	0.99989				TIMM17A	27.0059	-0.0228272	0.0326395	-0.699373	0.484319	0.737362
RNPEP	0.476681	0.404991	0.274975	1.47283	0.140798	0.99989				RNPEP	60.7463	-0.0941721	0.0708939	-1.32835	0.184061	0.617174
ELF3	0.00971087	0.00169632	3.36119	0.000504678	0.999597	0.99989				ELF3	38.4367	0.0168101	0.0601263	0.279579	0.779801	0.873188
ARL8A	0.330788	0.0944267	0.235625	0.40075	0.688604	0.99989				ARL8A	18.1239	0.00602598	0.0270733	0.22258	0.823862	0.90034
PTPN7	0.34236	0.0489566	0.26521	0.184596	0.853546	0.99989				PTPN7	19.0652	0.00555278	0.0368907	0.15052	0.880355	0.933272
LGR6	0.00986558	0.00169636	3.35828	0.000505128	0.999597	0.99989				LGR6	17.3896	-0.00632181	0.0286514	-0.220646	0.825368	0.901273
UBE2T	0.0350218	0.0729119	1.41991	0.0513495	0.959047	0.99989				UBE2T	28.0935	0.0713916	0.0430351	1.65891	0.0971331	0.617174
PPP1R12B	0.107348	0.0505166	0.601951	0.0839215	0.933119	0.99989				PPP1R12B	25.1937	-0.0453465	0.0395024	-1.14794	0.250992	0.62284
KDM5B	0.0706407	0.00909541	0.820061	0.0110911	0.991151	0.99989				KDM5B	20.2998	0.021573	0.0217317	0.9927	0.320856	0.656196
PCAT6	0.0049053	-0.0142643	4.52057	-0.00315542	0.997482	0.99989				PCAT6	17.029	-0.0305092	0.0305941	-0.997224	0.318656	0.65587
RABIF	0.135698	-0.0505082	0.478197	-0.105622	0.915882	0.99989				RABIF	32.0331	0.0684037	0.0513371	1.33244	0.182715	0.617174
KLHL12	0.0909828	0.110067	0.659962	0.166778	0.867545	0.99989				KLHL12	24.5049	0.0496428	0.0330433	1.50236	0.133005	0.617174
ADIPOR1	0.338459	-0.289121	0.237059	-1.21962	0.22261	0.99989				ADIPOR1	30.5105	-0.0428417	0.0520459	-0.823152	0.410421	0.702919
CYB5R1	0.189645	-0.0163808	0.348525	-0.0470003	0.962513	0.99989				CYB5R1	24.8832	-0.0543096	0.0418888	-1.29652	0.194796	0.617174
TMEM183A	0.362125	0.341786	0.23361	1.46306	0.143451	0.99989				TMEM183A	19.1045	0.0134028	0.028906	0.463668	0.642885	0.797549
PPFIA4	0.0116106	0.0357163	3.12669	0.011423	0.990886	0.99989				PPFIA4	42.6274	-0.0347791	0.0623642	-0.557678	0.577065	0.764217
ADORA1	0.00387064	0.0101872	4.52057	0.00225353	0.998202	0.99989				ADORA1	91.1314	-0.119077	0.0817235	-1.45708	0.145095	0.617174
MYBPH	0.00385614	-0.0174525	4.52057	-0.00386068	0.99692	0.99989				MYBPH	30.1297	-0.0457589	0.0515729	-0.887267	0.374935	0.682279
CHIT1	0.00257761	0.00699902	4.52057	0.00154826	0.998765	0.99989				CHIT1	21.5928	0.0320757	0.0392735	0.816727	0.414084	0.703753
LINC01353	0.0107203	-0.0503906	2.95729	-0.0170394	0.986405	0.99989				LINC01353	22.9829	-0.0376224	0.0314583	-1.19595	0.231718	0.617562
LINC01136	0.00779423	0.0229556	3.64922	0.00629055	0.994981	0.99989				LINC01136	18.7204	0.00974264	0.0319665	0.304777	0.760536	0.861247
BTG2	1.58694	-0.103388	0.170331	-0.606982	0.543863	0.99989				BTG2	17.2829	-0.0249483	0.0290574	-0.858584	0.39057	0.693349
ATP2B4	0.202735	-0.0274463	0.351878	-0.0779996	0.937828	0.99989				ATP2B4	42.4092	-0.0376484	0.0660572	-0.569936	0.568721	0.761752
LAX1	0.0427453	-0.107818	1.1417	-0.0944362	0.924763	0.99989				LAX1	27.3409	-0.024785	0.0356469	-0.695294	0.486871	0.738947
ZC3H11A	0.0068201	0.0197618	3.9824	0.0049623	0.996041	0.99989				ZC3H11A	19.9448	0.00395949	0.0219627	0.180283	0.856931	0.919383
ZBED6	0.00388282	-0.0174525	4.52057	-0.00386068	0.99692	0.99989				ZBED6	28.3859	0.0418128	0.0323252	1.2935	0.195837	0.617174
SNRPE	0.762033	0.193766	0.190732	1.01591	0.309672	0.99989				SNRPE	18.2013	0.00615424	0.028251	0.217841	0.827553	0.902623
SOX13	0.00487669	-0.0142643	4.52057	-0.00315542	0.997482	0.99989				SOX13	17.3568	-0.00844958	0.0304099	-0.277856	0.781123	0.874086
ETNK2	0.00490536	0.0133754	4.52057	0.0029588	0.997639	0.99989				ETNK2	40.6991	-0.0398074	0.0662641	-0.600739	0.548014	0.759946
PPP1R15B	0.39173	-0.150248	0.249173	-0.602988	0.546517	0.99989				PPP1R15B	16.7064	-0.0300524	0.0309236	-0.971829	0.331136	0.660632
PIK3C2B	0.0446112	-0.076989	1.10311	-0.0697928	0.944359	0.99989				PIK3C2B	32.9291	-0.0142051	0.0412333	-0.344506	0.730466	0.844279
MDM4	1.07164	-0.0635652	0.159915	-0.397494	0.691003	0.99989				MDM4	20.8998	0.0276101	0.027073	1.01984	0.307805	0.65178
AL512306.3	0.0196078	-0.0216863	1.97397	-0.0109861	0.991235	0.99989				AL512306.3	16.8431	-0.0270256	0.0301252	-0.897108	0.369661	0.678735
AL512306.2	0.0038782	-0.0174525	4.52057	-0.00386068	0.99692	0.99989				AL512306.2	39.9259	0.00855103	0.0605077	0.141321	0.887616	0.937145
CNTN2	0.00294529	0.00699902	4.52057	0.00154826	0.998765	0.99989				CNTN2	22.7331	-0.0596525	0.0392471	-1.51992	0.128531	0.617174
TMEM81	0.00487128	0.0133754	4.52057	0.0029588	0.997639	0.99989				TMEM81	18.1479	-0.066963	0.0340194	-1.96838	0.0490249	0.617174
RBBP5	0.128258	-0.162125	0.486728	-0.333091	0.739066	0.99989				RBBP5	20.9272	0.027802	0.0230863	1.20427	0.228487	0.617174
DSTYK	0.197155	0.064461	0.359119	0.179498	0.857547	0.99989				DSTYK	22.6025	-0.0553402	0.0377417	-1.46629	0.14257	0.617174
TMCC2	0.00679337	0.019755	4.35835	0.00453268	0.996383	0.99989				TMCC2	21.2952	0.032552	0.0313305	1.03899	0.298811	0.647472
NUAK2	0.129724	0.00690779	0.467338	0.0147811	0.988207	0.99989				NUAK2	22.7803	-0.0344981	0.029327	-1.17632	0.239466	0.619874
CDK18	0.00678282	-0.00787814	3.98378	-0.00197755	0.998422	0.99989				CDK18	90.2546	-0.119726	0.0812974	-1.47269	0.140834	0.617174
MFSD4A	0.0107333	-0.0227503	2.95686	-0.00769406	0.993861	0.99989				MFSD4A	19.3289	-0.000508603	0.0225851	-0.0225195	0.982034	0.990099
ELK4	0.23682	0.0013349	0.293329	0.00455085	0.996369	0.99989				ELK4	25.9876	-0.0162226	0.0279223	-0.580993	0.561245	0.760601
SLC45A3	0.00491676	0.0133754	4.52057	0.0029588	0.997639	0.99989				SLC45A3	27.63	-0.046541	0.0460871	-1.00985	0.312567	0.652949
NUCKS1	0.822994	-0.0457243	0.182155	-0.251019	0.8018	0.99989				NUCKS1	28.3532	0.062288	0.0407965	1.5268	0.126811	0.617174
RAB29	0.330903	0.141755	0.24936	0.568477	0.569711	0.99989				RAB29	24.3942	0.0510495	0.0341262	1.4959	0.134679	0.617174
SLC41A1	0.0309253	0.0442175	1.41816	0.0311796	0.975126	0.99989				SLC41A1	19.6529	-0.0399393	0.0274631	-1.45429	0.145865	0.617174
PM20D1	0.00292971	-0.0206407	4.52057	-0.00456595	0.996357	0.99989				PM20D1	42.2928	-0.0118956	0.0529786	-0.224537	0.82234	0.899497
RAB7B	0.0067245	0.0197519	4.52057	0.00436933	0.996514	0.99989				RAB7B	39.1419	0.0153997	0.0541793	0.284237	0.776229	0.871097
RHEX	0.0343902	-0.108876	1.89341	-0.0575027	0.954145	0.99989				RHEX	24.0877	0.0378903	0.0250258	1.51405	0.130013	0.617174
FAM72A	0.00629125	0.0197546	4.38208	0.00450803	0.996403	0.99989				FAM72A	16.9791	-0.0188349	0.0293794	-0.641092	0.521463	0.750413
SRGAP2	0.222015	0.0151571	0.354494	0.042757	0.965895	0.99989				SRGAP2	31.1698	-0.0405459	0.0512158	-0.791668	0.428554	0.708577
IKBKE	0.135115	-0.164259	0.4863	-0.337774	0.735534	0.99989				IKBKE	23.7949	-0.0265647	0.0286189	-0.928221	0.353293	0.671221
AC244034.2	0.0146332	-0.00999215	2.51146	-0.00397863	0.996826	0.99989				AC244034.2	21.0783	-0.059879	0.0367831	-1.62789	0.103547	0.617174
RASSF5	0.612786	0.0375337	0.202993	0.184902	0.853306	0.99989				RASSF5	20.4248	-0.0154634	0.0224432	-0.689001	0.490823	0.739287
EIF2D	0.213085	-0.207876	0.323127	-0.643326	0.520012	0.99989				EIF2D	19.9072	-0.0187998	0.0236378	-0.795331	0.426421	0.707328
AL591846.2	0.00585524	-0.0110738	4.40259	-0.0025153	0.997993	0.99989				AL591846.2	28.6802	0.0544583	0.0376276	1.4473	0.147814	0.617174
MAPKAPK2	0.349203	-0.234282	0.274933	-0.852144	0.394134	0.99989				MAPKAPK2	93.392	-0.124212	0.0836957	-1.48409	0.137785	0.617174
IL10	0.00869041	-0.0291407	3.92604	-0.00742241	0.994078	0.99989				IL10	17.6911	-0.000243529	0.0294058	-0.00828166	0.993392	0.996278
IL24	0.00342681	0.0101872	4.52057	0.00225353	0.998202	0.99989				IL24	18.3687	-0.0111654	0.0248064	-0.450099	0.652639	0.80301
FCMR	0.637863	0.112227	0.245936	0.456325	0.648156	0.99989				FCMR	31.6272	0.0570296	0.0440444	1.29482	0.195382	0.617174
PFKFB2	0.0356571	-0.160966	1.41674	-0.113617	0.909541	0.99989				PFKFB2	23.3616	-0.0416003	0.0339843	-1.2241	0.220913	0.617174
YOD1	0.0416984	-0.0312733	1.27531	-0.0245222	0.980436	0.99989				YOD1	28.4132	0.06637	0.0415786	1.59626	0.110432	0.617174
C4BPB	0.00294106	-0.0206407	4.52057	-0.00456595	0.996357	0.99989				C4BPB	19.2956	-0.0215484	0.0243524	-0.884859	0.376233	0.68317
CD55	0.779792	-0.00722202	0.204313	-0.0353479	0.971802	0.99989				CD55	47.6727	-0.0550469	0.0714493	-0.770433	0.441043	0.71474
CR2	0.0273648	0.0591038	1.60014	0.0369367	0.970535	0.99989				CR2	18.4162	0.00840821	0.0239986	0.350363	0.726066	0.841302
CR1	0.224746	-0.0367194	0.356093	-0.103117	0.91787	0.99989				CR1	19.498	0.0221626	0.0243601	0.909792	0.362932	0.676034
CD46	0.698255	-0.240977	0.19369	-1.24413	0.21345	0.99989				CD46	20.1342	0.0205625	0.0217918	0.943589	0.34538	0.667904
MIR29B2CHG	0.161731	0.00792631	0.458281	0.0172958	0.986201	0.99989				MIR29B2CHG	46.0197	-0.0305379	0.0574298	-0.531744	0.594903	0.771462
CD34	0.00196997	0.00381081	4.52057	0.000842993	0.999327	0.99989				CD34	24.3088	0.0599822	0.038211	1.56976	0.11647	0.617174
PLXNA2	0.0145537	0.0176494	2.40277	0.00734544	0.994139	0.99989				PLXNA2	17.2977	-0.00928993	0.0281445	-0.33008	0.741339	0.850903
AL031316.1	0.00876017	0.0261442	3.62673	0.00720876	0.994248	0.99989				AL031316.1	19.9046	0.0140612	0.0218579	0.643301	0.520029	0.749996
G0S2	0.0533144	-0.0759397	1.88496	-0.0402871	0.967864	0.99989				G0S2	26.6233	0.0656778	0.0400806	1.63864	0.101287	0.617174
HSD11B1	0.00292052	0.00699902	4.52057	0.00154826	0.998765	0.99989				HSD11B1	23.3781	0.0332632	0.02196	1.51472	0.129843	0.617174
TRAF3IP3	1.83438	-0.247182	0.123483	-2.00175	0.0453115	0.99989				TRAF3IP3	19.0318	-0.0227449	0.0250431	-0.90823	0.363757	0.676148
C1orf74	0.00586302	-0.0110738	4.40219	-0.00251553	0.997993	0.99989				C1orf74	18.5954	0.0165501	0.0255763	0.647085	0.517577	0.748422
IRF6	0.00196476	0.00381081	4.52057	0.000842993	0.999327	0.99989				IRF6	42.6433	-0.00689914	0.0589519	-0.11703	0.906836	0.9472
UTP25	0.0537421	0.0378163	0.959851	0.0393981	0.968573	0.99989				UTP25	17.6947	-0.0480096	0.031145	-1.54148	0.123199	0.617174
HHAT	0.0283148	-0.103551	1.55949	-0.0664008	0.947059	0.99989				HHAT	17.6249	-0.0226943	0.0277878	-0.816701	0.414099	0.703753
RCOR3	0.206296	0.181952	0.352121	0.516732	0.605344	0.99989				RCOR3	19.3832	-0.0398669	0.0278405	-1.43198	0.152151	0.617174
TRAF5	0.251702	0.101346	0.317381	0.31932	0.749484	0.99989				TRAF5	96.3687	-0.112313	0.0838771	-1.33901	0.180566	0.617174
LINC00467	0.0476107	0.0218745	1.06812	0.0204795	0.983661	0.99989				LINC00467	20.0912	-0.0612198	0.0370386	-1.65286	0.0983585	0.617174
SLC30A1	0.0959968	0.00906887	0.667682	0.0135826	0.989163	0.99989				SLC30A1	67.6083	-0.0912856	0.0817774	-1.11627	0.264307	0.626776
LPGAT1	0.363057	0.084856	0.271216	0.312872	0.754378	0.99989				LPGAT1	22.2024	0.0129004	0.0208976	0.617314	0.537027	0.755337
INTS7	0.0549121	0.127115	0.960237	0.132379	0.894685	0.99989				INTS7	53.7734	-0.0671965	0.0702415	-0.95665	0.338744	0.664565
PPP2R5A	0.35883	0.154313	0.254066	0.607372	0.543604	0.99989				PPP2R5A	19.2425	-0.0386022	0.0275278	-1.4023	0.160827	0.617174
AL360091.3	0.0049042	-0.0142643	4.52057	-0.00315542	0.997482	0.99989				AL360091.3	21.9791	-0.0611965	0.0387091	-1.58093	0.113894	0.617174
TMEM206	0.096725	-0.0121952	0.610247	-0.019984	0.984056	0.99989				TMEM206	18.0103	-0.00685558	0.0253272	-0.270681	0.786636	0.876587
NENF	0.291851	-0.0207299	0.2681	-0.0773217	0.938368	0.99989				NENF	20.8019	0.0151699	0.0214013	0.708829	0.478431	0.734244
AC092803.2	0.0243278	0.0218966	1.84414	0.0118736	0.990526	0.99989				AC092803.2	18.7095	-0.0335971	0.0267697	-1.25504	0.209464	0.617174
ATF3	0.214832	-0.42774	0.476594	-0.897494	0.369456	0.99989				ATF3	20.8197	-0.0281828	0.0249367	-1.13017	0.258403	0.625642
BATF3	0.0607321	0.143055	1.30383	0.109719	0.912632	0.99989				BATF3	17.1536	-0.0135777	0.0323207	-0.420093	0.674417	0.814502
NSL1	0.261046	-0.189955	0.285314	-0.665775	0.505555	0.99989				NSL1	18.3838	-0.000366208	0.037004	-0.00989642	0.992104	0.995516
TATDN3	0.122471	-0.174878	0.559379	-0.312629	0.754563	0.99989				TATDN3	21.485	0.0305323	0.0400579	0.762204	0.445938	0.716495
FLVCR1-DT	0.0378899	-0.016386	1.32801	-0.0123388	0.990155	0.99989				FLVCR1-DT	56.2293	-0.0844494	0.0791045	-1.06757	0.285715	0.639908
FLVCR1	0.0821936	0.0505433	0.715701	0.0706207	0.9437	0.99989				FLVCR1	32.3688	0.0494008	0.0439653	1.12363	0.26117	0.625925
VASH2	0.00584442	-0.0110738	4.40315	-0.00251498	0.997993	0.99989				VASH2	52.4478	-0.0608877	0.0559205	-1.08883	0.276231	0.633634
ANGEL2	0.17472	0.0768993	0.373963	0.205633	0.837077	0.99989				ANGEL2	32.3122	0.0680104	0.0508837	1.33659	0.181358	0.617174
RPS6KC1	0.106796	-0.0632346	0.613194	-0.103123	0.917865	0.99989				RPS6KC1	21.0007	0.0140136	0.021335	0.656836	0.511287	0.74693
SMYD2	0.127788	-0.134484	0.503716	-0.266984	0.789481	0.99989				SMYD2	18.0449	0.00410041	0.0287996	0.142378	0.886782	0.936786
PTPN14	0.00391408	0.0101872	4.52057	0.00225353	0.998202	0.99989				PTPN14	20.9735	0.0300156	0.021968	1.36633	0.171834	0.617174
CENPF	0.0199333	-0.0727361	3.06802	-0.0237078	0.981086	0.99989				CENPF	19.9516	0.0252021	0.0225456	1.11783	0.263641	0.626272
KCTD3	0.0280368	-0.0759109	1.59975	-0.0474519	0.962153	0.99989				KCTD3	21.4451	0.0317776	0.0241048	1.31831	0.1874	0.617174
GPATCH2	0.109199	-0.0292172	0.579759	-0.0503954	0.959807	0.99989				GPATCH2	16.5994	-0.0305543	0.0333677	-0.915684	0.359832	0.675218
RRP15	0.178621	-0.0546892	0.380803	-0.143615	0.885804	0.99989				RRP15	32.5325	-0.0379706	0.05445	-0.697349	0.485584	0.738418
LYPLAL1	0.201591	0.0831766	0.388005	0.21437	0.830259	0.99989				LYPLAL1	19.3309	-0.0636486	0.0355571	-1.79004	0.0734472	0.617174
AC096642.1	0.00586179	-0.0110738	4.40225	-0.00251549	0.997993	0.99989				AC096642.1	26.7444	-0.0395322	0.0398319	-0.992478	0.320965	0.65633
ZC3H11B	0.00582563	0.0165659	4.40412	0.00376146	0.996999	0.99989				ZC3H11B	24.1938	-0.0586623	0.0426345	-1.37593	0.168842	0.617174
EPRS	0.477087	-0.204054	0.2314	-0.881825	0.377871	0.99989				EPRS	66.907	-0.102381	0.0777197	-1.31731	0.187733	0.617174
BPNT1	0.0744128	-0.0302445	0.764114	-0.0395811	0.968427	0.99989				BPNT1	34.7796	-0.038874	0.058503	-0.664478	0.506385	0.745545
IARS2	0.285614	0.00276292	0.259247	0.0106575	0.991497	0.99989				IARS2	26.5508	0.0679992	0.0411182	1.65375	0.0981784	0.617174
RAB3GAP2	0.232133	-0.122073	0.279268	-0.437117	0.662026	0.99989				RAB3GAP2	22.9572	0.0372097	0.027329	1.36155	0.173341	0.617174
C1orf115	0.0126892	-0.0163717	2.78261	-0.00588356	0.995306	0.99989				C1orf115	68.5962	-0.0933167	0.0772363	-1.2082	0.226972	0.617174
2002-03-01	0.00684532	0.0197619	3.98147	0.00496345	0.99604	0.99989				2022-03-02	18.8346	0.0132816	0.029354	0.452463	0.650935	0.801962
2001-03-01	0.095419	0.00588037	0.752339	0.00781611	0.993764	0.99989				2022-03-01	23.5584	0.0490827	0.0360954	1.35981	0.173891	0.617174
RNU6ATAC35P	0.00293154	-0.0206407	4.52057	-0.00456595	0.996357	0.99989				RNU6ATAC35P	21.4284	0.033402	0.0368343	0.906818	0.364503	0.676148
HLX	0.0776281	0.00377248	0.864642	0.00436306	0.996519	0.99989				HLX	30.3088	-0.0294495	0.0444349	-0.662757	0.507486	0.746004
DUSP10	0.0651545	-0.0100343	0.839712	-0.0119497	0.990466	0.99989				DUSP10	19.8145	-0.0535024	0.03138	-1.70498	0.0881973	0.617174
LINC02257	0.00290395	0.00699902	4.52057	0.00154826	0.998765	0.99989				LINC02257	35.2686	0.0215522	0.042131	0.511552	0.608965	0.77923
AL513314.2	0.0029375	-0.0206407	4.52057	-0.00456595	0.996357	0.99989				AL513314.2	42.4713	-0.0154905	0.0516225	-0.300072	0.764122	0.863381
TAF1A	0.0500377	-0.0886881	1.0505	-0.0844246	0.932719	0.99989				TAF1A	24.9044	0.0213541	0.0204911	1.04211	0.297359	0.646571
TAF1A-AS1	0.00685162	0.0197619	3.98124	0.00496374	0.99604	0.99989				TAF1A-AS1	76.7171	-0.118257	0.0868634	-1.36141	0.173384	0.617174
MIA3	0.26897	-0.247279	0.274141	-0.902013	0.36705	0.99989				MIA3	16.5179	-0.0493574	0.0342412	-1.44146	0.149454	0.617174
AL592148.3	0.0116857	0.0357207	2.7908	0.0127994	0.989788	0.99989				AL592148.3	18.261	-0.000333908	0.0347092	-0.00962016	0.992324	0.995516
AIDA	0.288916	0.067024	0.2533	0.264603	0.791315	0.99989				AIDA	35.358	0.0386698	0.0507611	0.761799	0.44618	0.716732
BROX	0.272218	0.0364721	0.287693	0.126774	0.899119	0.99989				BROX	29.0045	0.0804242	0.046615	1.72529	0.084476	0.617174
FAM177B	0.0147042	0.0176435	2.92152	0.00603914	0.995181	0.99989				FAM177B	19.9677	0.0241606	0.0233436	1.035	0.30067	0.647981
AL392172.1	0.0370799	-0.0195739	1.2511	-0.0156453	0.987517	0.99989				AL392172.1	23.4615	-0.0329805	0.0298057	-1.10652	0.268503	0.629938
DISP1	0.0117016	0.0357207	2.79066	0.0128001	0.989787	0.99989				DISP1	24.7463	0.0590626	0.0391208	1.50975	0.131108	0.617174
TLR5	0.0905516	-0.0897948	0.742353	-0.12096	0.903723	0.99989				TLR5	18.4519	-0.0235958	0.0261248	-0.903197	0.366421	0.677079
SUSD4	0.0146265	0.0452887	2.51149	0.0180326	0.985613	0.99989				SUSD4	41.582	-0.0169501	0.0465481	-0.364142	0.715752	0.835584
CAPN8	0.00194682	-0.0238289	4.52057	-0.00527122	0.995794	0.99989				CAPN8	24.6298	0.0721811	0.0444871	1.62252	0.104692	0.617174
CAPN2	0.929946	-0.194456	0.207217	-0.938419	0.348029	0.99989				CAPN2	17.4641	-0.0276863	0.0285364	-0.970211	0.331941	0.660937
TP53BP2	0.0998186	-0.0058186	0.610791	-0.00952635	0.992399	0.99989				TP53BP2	18.8988	0.00858383	0.0228843	0.375097	0.707588	0.831108
AC138393.3	0.00241998	0.00699902	4.52057	0.00154826	0.998765	0.99989				AC138393.3	72.2591	-0.101543	0.0799981	-1.26931	0.20433	0.617174
FBXO28	0.0922692	-0.0557773	0.640016	-0.0871498	0.930552	0.99989				FBXO28	17.9868	-0.0343871	0.0284283	-1.20961	0.22643	0.617174
DEGS1	0.356266	0.119175	0.228023	0.522647	0.60122	0.99989				DEGS1	21.9774	0.0371199	0.0326827	1.13577	0.256055	0.624426
NVL	0.0838882	0.026091	0.671228	0.0388705	0.968994	0.99989				NVL	18.6573	-0.0391496	0.0283701	-1.37996	0.1676	0.617174
CNIH4	0.317659	0.0246128	0.24754	0.0994297	0.920797	0.99989				CNIH4	19.3636	0.0199412	0.0268683	0.742184	0.457976	0.72309
WDR26	0.481701	-0.229746	0.232481	-0.988235	0.323037	0.99989				WDR26	17.0151	-0.0424881	0.0320877	-1.32412	0.185462	0.617174
CNIH3	0.00684504	-0.0355181	3.98148	-0.00892081	0.992882	0.99989				CNIH3	22.1538	-0.0590036	0.0386247	-1.52761	0.126609	0.617174
DNAH14	0.00732133	-0.0599695	3.96581	-0.0151217	0.987935	0.99989				DNAH14	16.638	-0.0446547	0.0335424	-1.33129	0.183093	0.617174
LBR	0.52104	-0.285517	0.207035	-1.37908	0.167871	0.99989				LBR	20.1076	0.0230443	0.0287692	0.801006	0.423128	0.706366
ENAH	0.0126844	0.038909	2.78265	0.0139827	0.988844	0.99989				ENAH	36.5003	-0.00835956	0.0350994	-0.238168	0.811751	0.893377
SRP9	1.13597	-0.108015	0.147015	-0.734723	0.462508	0.99989				SRP9	19.1149	-0.000282277	0.0227192	-0.0124246	0.990087	0.994486
EPHX1	0.0408002	-0.172665	1.20447	-0.143353	0.886012	0.99989				EPHX1	26.5978	0.0789056	0.0436635	1.80713	0.0707421	0.617174
AL591895.1	0.0810457	-0.0419436	0.707055	-0.0593216	0.952696	0.99989				AL591895.1	48.5583	-0.0408256	0.0651159	-0.626968	0.53068	0.752342
TMEM63A	0.376194	0.0971253	0.227545	0.42684	0.669496	0.99989				TMEM63A	17.8651	-0.0216617	0.0270594	-0.800521	0.423409	0.706366
LEFTY1	0.00577997	0.0165637	4.52057	0.00366406	0.997077	0.99989				LEFTY1	37.1328	-0.0369374	0.0615927	-0.599704	0.548704	0.759946
PYCR2	0.294862	0.0314392	0.253149	0.124192	0.901163	0.99989				PYCR2	40.9892	-0.0229802	0.0422018	-0.54453	0.586077	0.768037
SDE2	0.0977764	-0.0121952	0.622618	-0.019587	0.984373	0.99989				SDE2	23.1663	-0.042382	0.0336903	-1.25799	0.208396	0.617174
H3F3A	11.7752	0.0242854	0.127757	0.190091	0.849238	0.99989				H3F3A	17.114	-0.0128792	0.0316816	-0.40652	0.684361	0.819534
ACBD3	0.324285	-0.397574	0.25258	-1.57405	0.115475	0.99989				ACBD3	20.1128	0.0200861	0.0355583	0.564878	0.572157	0.762694
MIXL1	0.00549246	-0.0110742	4.422	-0.00250434	0.998002	0.99989				MIXL1	66.8616	-0.088797	0.0811304	-1.0945	0.273737	0.632702
LIN9	0.0127585	0.0112703	2.64459	0.00426163	0.9966	0.99989				LIN9	28.9938	0.0842362	0.0472508	1.78275	0.0746274	0.617174
PARP1	0.589329	-0.0011446	0.226464	-0.00505422	0.995967	0.99989				PARP1	24.9501	-0.0280839	0.0318924	-0.880585	0.378542	0.684677
ITPKB	0.209857	-0.00214312	0.310885	-0.0068936	0.9945	0.99989				ITPKB	46.7972	-0.0486513	0.0703743	-0.691322	0.489363	0.738996
ITPKB-AS1	0.0117797	0.00808034	2.78997	0.00289621	0.997689	0.99989				ITPKB-AS1	39.3506	0.0148988	0.0554861	0.268515	0.788303	0.877545
PSEN2	0.0266436	0.0867441	1.64333	0.0527857	0.957903	0.99989				PSEN2	68.3406	-0.10564	0.0776926	-1.35972	0.173919	0.617174
COQ8A	0.175001	-0.0887957	0.373703	-0.23761	0.812183	0.99989				COQ8A	24.0184	-0.039236	0.033302	-1.17819	0.238722	0.619229
CDC42BPA	0.00385654	0.0101872	4.52057	0.00225353	0.998202	0.99989				CDC42BPA	60.0071	-0.0723128	0.0774677	-0.933457	0.350584	0.670082
ZNF678	0.0370737	0.0357071	1.30139	0.0274377	0.978111	0.99989				ZNF678	87.607	-0.108238	0.0852489	-1.26967	0.204203	0.617174
SNAP47	0.109339	-0.167421	0.553478	-0.302489	0.76228	0.99989				SNAP47	17.901	-0.00074537	0.030649	-0.0243196	0.980598	0.989307
JMJD4	0.0865173	-0.0228139	0.693554	-0.0328943	0.973759	0.99989				JMJD4	25.3565	-0.00122482	0.022236	-0.055083	0.956072	0.974328
ARF1	1.96625	-0.178218	0.141988	-1.25516	0.209422	0.99989				ARF1	22.292	0.0267634	0.0209748	1.27598	0.201962	0.617174
C1orf35	0.254928	0.011073	0.305966	0.0361903	0.971131	0.99989				C1orf35	20.8945	0.0245191	0.0395461	0.620013	0.535249	0.754334
MRPL55	0.335767	-0.218787	0.230688	-0.948409	0.342921	0.99989				MRPL55	19.9895	0.023879	0.0238794	0.999985	0.317318	0.655388
GUK1	1.44042	-0.00280364	0.14066	-0.019932	0.984098	0.99989				GUK1	58.7352	-0.0877328	0.0684119	-1.28242	0.199695	0.617174
IBA57	0.0434608	-0.0248961	1.14147	-0.0218106	0.982599	0.99989				IBA57	18.2823	-0.0536901	0.0312125	-1.72015	0.085406	0.617174
OBSCN-AS1	0.00580424	-0.0387158	4.52057	-0.00856436	0.993167	0.99989				OBSCN-AS1	32.4411	0.0680429	0.0510765	1.33218	0.182802	0.617174
OBSCN	0.0323791	0.0474058	1.41746	0.0334441	0.97332	0.99989				OBSCN	17.2151	-0.0113264	0.0281922	-0.401758	0.687862	0.821386
TRIM11	0.152089	0.111041	0.419228	0.26487	0.79111	0.99989				TRIM11	20.108	0.0213127	0.0325491	0.654787	0.512605	0.747062
TRIM17	0.00295128	0.00699902	4.52057	0.00154826	0.998765	0.99989				TRIM17	53.8738	-0.0680416	0.0689675	-0.986575	0.323851	0.657581
HIST3H2A	0.114566	-0.0685573	0.593268	-0.115559	0.908002	0.99989				HIST3H2A	18.5385	0.0119642	0.0273211	0.437911	0.661451	0.807806
HIST3H2BB	0.0156934	0.0208387	2.29926	0.00906324	0.992769	0.99989				HIST3H2BB	21.1999	0.0303568	0.022232	1.36545	0.17211	0.617174
RNF187	0.372226	0.225701	0.226947	0.994511	0.319974	0.99989				RNF187	25.2801	-0.0430302	0.0389042	-1.10606	0.268702	0.629938
RHOU	0.0812976	0.0197141	0.775334	0.0254266	0.979715	0.99989				RHOU	16.9728	-0.0166454	0.0295606	-0.563094	0.573371	0.763339
RAB4A	0.399149	0.0184246	0.239446	0.0769471	0.938666	0.99989				RAB4A	19.8471	0.0258145	0.0264363	0.976477	0.328828	0.660212
AL117350.1	0.00392044	-0.0174525	4.52057	-0.00386068	0.99692	0.99989				AL117350.1	18.237	0.0109049	0.0254738	0.428085	0.668589	0.81109
CCSAP	0.0600515	0.167509	0.90805	0.184471	0.853644	0.99989				CCSAP	34.4811	-0.0196947	0.0477151	-0.412756	0.679786	0.81716
NUP133	0.0785297	-0.0174913	0.730981	-0.0239285	0.98091	0.99989				NUP133	24.4414	-0.0273906	0.029937	-0.914942	0.360222	0.675284
ABCB10	0.0874395	0.0420323	0.679833	0.0618275	0.9507	0.99989				ABCB10	67.8043	-0.0917131	0.0810357	-1.13176	0.257735	0.625317
TAF5L	0.0742879	0.132411	0.772822	0.171335	0.86396	0.99989				TAF5L	57.3999	-0.061844	0.0657773	-0.940202	0.347114	0.668292
URB2	0.0376841	0.0388956	1.27574	0.0304887	0.975677	0.99989				URB2	42.0696	-0.00285415	0.0597204	-0.0477919	0.961882	0.977943
LINC01736	0.00387075	0.0101872	4.52057	0.00225353	0.998202	0.99989				LINC01736	20.4821	0.015728	0.0215347	0.730355	0.465173	0.727923
GALNT2	0.198058	-0.313182	0.36351	-0.86155	0.388935	0.99989				GALNT2	20.5327	0.0175341	0.0215192	0.81481	0.415181	0.704012
COG2	0.195368	0.00857226	0.329568	0.0260106	0.979249	0.99989				COG2	17.3739	-0.0230493	0.0285558	-0.807168	0.41957	0.704836
C1orf198	0.0106965	-0.0227503	2.95757	-0.00769221	0.993863	0.99989				C1orf198	17.2387	-0.0365887	0.03046	-1.20121	0.229672	0.617174
TTC13	0.126775	-0.0271095	0.486618	-0.0557101	0.955573	0.99989				TTC13	26.2248	-0.0411461	0.0399644	-1.02957	0.303213	0.649066
ARV1	0.0814925	-0.0632078	0.692481	-0.0912773	0.927272	0.99989				ARV1	20.2929	-0.0513177	0.0313964	-1.63451	0.102152	0.617174
FAM89A	0.0443977	-0.0217079	1.16167	-0.0186868	0.985091	0.99989				FAM89A	17.3008	-0.0109322	0.0277977	-0.393276	0.694116	0.824747
C1orf131	0.205286	-0.0976129	0.341172	-0.286111	0.774793	0.99989				C1orf131	18.8133	-0.0292386	0.0259892	-1.12503	0.260577	0.625808
GNPAT	0.267388	0.241595	0.255895	0.944116	0.345111	0.99989				GNPAT	26.1506	0.0531682	0.035237	1.50887	0.131332	0.617174
EXOC8	0.0553505	-0.0142768	0.959857	-0.0148738	0.988133	0.99989				EXOC8	31.567	0.0662084	0.0476753	1.38874	0.164912	0.617174
SPRTN	0.112054	0.0356292	0.52075	0.0684189	0.945452	0.99989				SPRTN	27.8487	0.0168577	0.0225889	0.746283	0.455496	0.722246
EGLN1	0.179886	0.0407747	0.385324	0.105819	0.915726	0.99989				EGLN1	59.0684	-0.0856665	0.0740885	-1.15627	0.24757	0.622817
AL445524.1	0.072433	-0.0919027	0.87561	-0.104959	0.916409	0.99989				AL445524.1	17.4896	-0.0430809	0.0305208	-1.41153	0.158089	0.617174
TSNAX	0.472638	-0.152724	0.223532	-0.683228	0.494463	0.99989				TSNAX	23.7283	0.060399	0.0431567	1.39953	0.161655	0.617174
DISC1	0.0877243	0.0941254	0.716854	0.131303	0.895535	0.99989				DISC1	22.1158	-0.0383201	0.0293524	-1.30552	0.191717	0.617174
SIPA1L2	0.0305073	0.0442168	1.52066	0.0290775	0.976803	0.99989				SIPA1L2	17.4368	-0.0161327	0.027561	-0.585345	0.558316	0.760058
MAP10	0.0193802	0.00595424	1.97452	0.00301554	0.997594	0.99989				MAP10	58.9717	-0.070487	0.0772536	-0.91241	0.361553	0.675284
NTPCR	0.0823806	0.133465	0.731754	0.182391	0.855276	0.99989				NTPCR	17.4108	-0.0334617	0.0292758	-1.14298	0.253046	0.62284
PCNX2	0.074648	-0.143996	0.81081	-0.177595	0.859041	0.99989				PCNX2	29.7947	-0.00399467	0.0303411	-0.131658	0.895254	0.941636
MAP3K21	0.012546	-0.0163736	2.93934	-0.00557049	0.995555	0.99989				MAP3K21	22.5455	0.0414962	0.0315827	1.31389	0.188884	0.617174
SLC35F3	0.00770142	-0.115255	4.32242	-0.0266645	0.978727	0.99989				SLC35F3	53.7726	-0.0689402	0.0762564	-0.904057	0.365965	0.676969
AL355472.4	0.00292824	-0.0206407	4.52057	-0.00456595	0.996357	0.99989				AL355472.4	17.0007	-0.0202221	0.029233	-0.691757	0.48909	0.738996
AL355472.1	0.105525	-0.183362	0.600461	-0.305369	0.760085	0.99989				AL355472.1	22.8434	0.0457342	0.0365299	1.25197	0.210582	0.617174
COA6	0.21933	0.112606	0.297043	0.37909	0.704621	0.99989				COA6	18.8022	-0.0126167	0.0242619	-0.520019	0.60305	0.776273
TARBP1	0.172518	-0.0707194	0.384501	-0.183925	0.854072	0.99989				TARBP1	21.0906	-0.0502648	0.0328239	-1.53135	0.125684	0.617174
IRF2BP2	0.824186	-0.376047	0.213552	-1.76092	0.0782519	0.99989				IRF2BP2	16.7685	-0.0239045	0.0320845	-0.745048	0.456243	0.722268
AL391832.2	0.0212663	0.0123308	1.97087	0.00625653	0.995008	0.99989				AL391832.2	17.0005	-0.0166272	0.0292621	-0.568218	0.569887	0.76193
AL391832.3	0.00680327	-0.00787813	3.98302	-0.00197793	0.998422	0.99989				AL391832.3	33.2058	0.0418081	0.0429011	0.974523	0.329797	0.660374
AL732292.2	0.0029213	-0.0206407	4.52057	-0.00456595	0.996357	0.99989				AL732292.2	18.387	-0.044963	0.0290479	-1.54789	0.121648	0.617174
TOMM20	1.45958	-0.155719	0.140138	-1.11119	0.266489	0.99989				TOMM20	44.3204	-0.0246167	0.0544729	-0.451907	0.651336	0.802211
RBM34	0.0352517	0.00487836	1.2763	0.00382228	0.99695	0.99989				RBM34	98.8265	-0.111653	0.083533	-1.33664	0.181341	0.617174
ARID4B	1.00734	0.0464753	0.16043	0.289693	0.772051	0.99989				ARID4B	43.0036	-0.030496	0.056949	-0.535496	0.592307	0.77008
GGPS1	0.190641	0.128063	0.348788	0.367165	0.713496	0.99989				GGPS1	21.0738	-0.0321646	0.0263276	-1.22171	0.221818	0.617174
TBCE	0.0756521	0.000584471	0.782659	0.000746776	0.999404	0.99989				TBCE	20.2716	0.0226358	0.0339545	0.66665	0.504996	0.744862
TBCE.1	0.05549	-0.12484	0.98881	-0.126252	0.899532	0.99989				TBCE.1	24.4015	0.0518634	0.0349726	1.48297	0.138082	0.617174
B3GALNT2	0.0559706	-0.0387293	0.988636	-0.0391745	0.968751	0.99989				B3GALNT2	41.6052	-0.0225628	0.0529034	-0.42649	0.669751	0.81196
LYST	1.24136	-0.191553	0.232283	-0.824653	0.409568	0.99989				LYST	24.0798	-0.0522421	0.0394345	-1.32478	0.185244	0.617174
NID1	0.0927353	0.0547853	0.743129	0.0737224	0.941231	0.99989				NID1	22.5336	-0.0599063	0.0389049	-1.53981	0.123606	0.617174
GPR137B	0.0573249	0.0229285	1.01935	0.0224932	0.982055	0.99989				GPR137B	20.7021	-0.0345761	0.0271431	-1.27384	0.202719	0.617174
ERO1B	0.11905	0.113229	0.532762	0.212531	0.831693	0.99989				ERO1B	23.7941	-0.0248342	0.0274448	-0.904877	0.36553	0.676805
EDARADD	0.0078454	-0.00468445	3.64791	-0.00128414	0.998975	0.99989				EDARADD	21.6634	-0.044533	0.0318397	-1.39866	0.161914	0.617174
LGALS8	0.392653	-0.066262	0.244528	-0.270979	0.786407	0.99989				LGALS8	16.4422	-0.0406122	0.0326942	-1.24218	0.214169	0.617174
LGALS8-AS1	0.00684572	0.019755	4.35608	0.00453505	0.996382	0.99989				LGALS8-AS1	20.4764	-0.00986875	0.0221496	-0.445549	0.655923	0.805003
AL359921.2	0.00582998	-0.0110739	4.4039	-0.00251456	0.997994	0.99989				AL359921.2	43.0636	-0.0271971	0.0590347	-0.460696	0.645017	0.798312
AL359921.1	0.00388883	-0.0174525	4.52057	-0.00386068	0.99692	0.99989				AL359921.1	19.8208	-0.0488656	0.0300861	-1.62419	0.104335	0.617174
HEATR1	0.0896762	-0.0408898	0.679534	-0.0601733	0.952018	0.99989				HEATR1	18.6505	-0.0376066	0.0279809	-1.34401	0.178945	0.617174
MTR	0.200245	0.12932	0.3402	0.380129	0.70385	0.99989				MTR	20.9226	0.0269296	0.0375718	0.71675	0.473528	0.732376
MTRNR2L11	0.00920479	-0.0259411	3.15823	-0.0082138	0.993446	0.99989				MTRNR2L11	38.7046	-0.00114459	0.0443431	-0.0258121	0.979407	0.988564
AL359551.1	0.00389164	0.0101872	4.52057	0.00225353	0.998202	0.99989				AL359551.1	37.1372	-0.0274823	0.0555998	-0.494288	0.621103	0.785281
CHRM3-AS2	0.103741	-0.0791761	0.669877	-0.118195	0.905913	0.99989				CHRM3-AS2	100.841	-0.118934	0.0862492	-1.37896	0.167907	0.617174
GREM2	0.00586507	0.016566	4.40208	0.00376321	0.996997	0.99989				GREM2	16.6057	-0.0315945	0.0315574	-1.00117	0.316742	0.65536
FH	0.163769	0.0541096	0.400684	0.135043	0.892578	0.99989				FH	19.1494	0.0140884	0.0304033	0.463383	0.64309	0.797549
KMO	0.0507258	0.0250626	1.10327	0.0227167	0.981876	0.99989				KMO	36.9393	-0.0218328	0.0521931	-0.418308	0.675722	0.815237
OPN3	0.179715	-0.186527	0.408975	-0.456084	0.64833	0.99989				OPN3	21.8848	0.0376661	0.0344092	1.09465	0.273669	0.632702
CHML	0.106673	-0.118516	0.625352	-0.189519	0.849686	0.99989				CHML	19.6357	0.0183889	0.0221092	0.831729	0.405562	0.701375
CEP170	0.209637	-0.277874	0.357793	-0.776633	0.437376	0.99989				CEP170	18.6607	0.0150233	0.0250223	0.600397	0.548242	0.759946
SDCCAG8	0.293359	0.0808987	0.286236	0.282629	0.777461	0.99989				SDCCAG8	30.8161	0.0633003	0.0444014	1.42564	0.153972	0.617174
AKT3	0.0960695	0.0122572	0.628398	0.0195055	0.984438	0.99989				AKT3	23.9019	0.0446591	0.0315656	1.4148	0.157127	0.617174
ZBTB18	0.154828	0.0345469	0.419701	0.0823133	0.934398	0.99989				ZBTB18	28.5498	0.0543653	0.0378683	1.43564	0.151104	0.617174
ADSS	0.355643	0.337918	0.25001	1.35162	0.176498	0.99989				ADSS	20.1143	-0.0325142	0.0254714	-1.2765	0.201779	0.617174
DESI2	0.129604	0.0132843	0.500417	0.0265464	0.978822	0.99989				DESI2	18.1799	-0.0681296	0.0340805	-1.99908	0.0455998	0.617174
COX20	0.348981	-0.147165	0.235176	-0.625765	0.531469	0.99989				COX20	49.3825	-0.0491528	0.070123	-0.700952	0.483333	0.737017
HNRNPU	3.05351	-0.127364	0.148213	-0.859328	0.390159	0.99989				HNRNPU	17.1062	-0.0185106	0.0339553	-0.545146	0.585653	0.768037
BX323046.1	0.00497833	0.0133754	4.52057	0.0029588	0.997639	0.99989				BX323046.1	29.6517	0.0506889	0.038581	1.31383	0.188904	0.617174
AL356512.1	0.0243024	0.0218966	1.84435	0.0118723	0.990528	0.99989				AL356512.1	18.279	-0.0361584	0.0278504	-1.2983	0.194183	0.617174
EFCAB2	0.139203	-0.0133027	0.495484	-0.0268478	0.978581	0.99989				EFCAB2	21.3318	-0.0437104	0.0308558	-1.4166	0.156599	0.617174
SMYD3	0.0655933	-0.0344867	0.829408	-0.0415799	0.966834	0.99989				SMYD3	17.4003	-0.00614521	0.0281	-0.218691	0.826891	0.902341
TFB2M	0.0809702	-0.115301	0.708309	-0.162783	0.870689	0.99989				TFB2M	32.1894	0.0647347	0.0491735	1.31645	0.188021	0.617174
CNST	0.163361	0.118584	0.446685	0.265477	0.790642	0.99989				CNST	23.0818	0.042429	0.0318798	1.33091	0.18322	0.617174
SCCPDH	0.131203	0.182317	0.49233	0.370315	0.711148	0.99989				SCCPDH	32.7792	-0.0354812	0.0525628	-0.675026	0.499659	0.742973
AHCTF1	0.155323	0.0131736	0.436827	0.0301574	0.975941	0.99989				AHCTF1	28.8807	-0.0398846	0.0459358	-0.868269	0.385247	0.68979
ZNF670	0.00774743	0.0229556	3.65043	0.00628846	0.994983	0.99989				ZNF670	18.5597	-0.0561934	0.0317683	-1.76885	0.0769181	0.617174
ZNF669	0.0649981	0.0728877	0.861617	0.0845941	0.932584	0.99989				ZNF669	31.7759	-0.00331016	0.0310011	-0.106776	0.914967	0.950951
ZNF124	0.0860396	0.11539	0.693749	0.166328	0.867899	0.99989				ZNF124	28.6828	0.0672876	0.0422567	1.59235	0.111305	0.617174
AL390728.6	0.188143	-0.0442983	0.371371	-0.119283	0.905051	0.99989				AL390728.6	19.202	0.0193518	0.0228453	0.847081	0.39695	0.697492
ZNF496	0.0422839	-0.0557253	1.18276	-0.0471146	0.962422	0.99989				ZNF496	65.1895	-0.102998	0.0732531	-1.40605	0.159709	0.617174
NLRP3	0.25383	0.0625446	0.424127	0.147467	0.882764	0.99989				NLRP3	25.3949	-0.0518238	0.0422701	-1.22602	0.220193	0.617174
OR2B11	0.00292202	0.00699902	4.52057	0.00154826	0.998765	0.99989				OR2B11	24.1995	-0.0451903	0.0371436	-1.21664	0.223742	0.617174
TRIM58	0.0213951	-0.0705927	2.19355	-0.0321819	0.974327	0.99989				TRIM58	20.459	0.0284128	0.0250716	1.13327	0.257101	0.625075
SH3BP5L	0.0549162	-0.0695581	0.946227	-0.073511	0.941399	0.99989				SH3BP5L	24.7108	0.0432677	0.0285988	1.51292	0.1303	0.617174
ZNF672	0.168029	-0.0776209	0.398745	-0.194663	0.845657	0.99989				ZNF672	18.7454	-0.0381452	0.027762	-1.37401	0.16944	0.617174
ZNF692	0.0562255	0.0165522	0.960001	0.0172418	0.986244	0.99989				ZNF692	20.149	0.0268171	0.0221069	1.21307	0.225105	0.617174
PGBD2	0.0984954	-0.0642883	0.616474	-0.104284	0.916944	0.99989				PGBD2	55.1517	-0.0727487	0.0694538	-1.04744	0.294896	0.644996
SH3YL1	0.239437	-0.0451329	0.308538	-0.14628	0.8837	0.99989				SH3YL1	26.9754	-0.0236971	0.0342582	-0.691721	0.489113	0.738996
ACP1	0.551813	-0.0693642	0.200083	-0.346677	0.728834	0.99989				ACP1	40.0458	0.00934588	0.0597929	0.156304	0.875793	0.930828
TMEM18	0.259062	0.190467	0.272886	0.697971	0.485195	0.99989				TMEM18	20.7021	-0.0491867	0.0315297	-1.56001	0.118757	0.617174
SNTG2	0.00491879	0.0133754	4.52057	0.0029588	0.997639	0.99989				SNTG2	24.2515	-0.0293514	0.0303185	-0.9681	0.332994	0.661925
EIPR1	0.107202	-0.0568579	0.548742	-0.103615	0.917475	0.99989				EIPR1	20.2338	-0.00114067	0.0218409	-0.0522263	0.958348	0.975654
TRAPPC12	0.236863	0.0870285	0.290043	0.300054	0.764136	0.99989				TRAPPC12	36.8246	0.00169514	0.0383083	0.04425	0.964705	0.97944
TRAPPC12-AS1	0.00291228	0.00699902	4.52057	0.00154826	0.998765	0.99989				TRAPPC12-AS1	28.4868	0.0786295	0.0456561	1.72221	0.0850314	0.617174
ADI1	0.462652	-0.0947815	0.255367	-0.371158	0.71052	0.99989				ADI1	18.6183	-0.0666919	0.0348255	-1.91503	0.0554888	0.617174
AC231981.1	0.0196142	-0.0216863	1.97396	-0.0109862	0.991234	0.99989				AC231981.1	18.793	-0.00869549	0.0237427	-0.366238	0.714188	0.834387
AC108488.1	0.00680376	-0.090798	3.983	-0.0227964	0.981813	0.99989				AC108488.1	54.0145	-0.0672521	0.0705675	-0.953018	0.340581	0.665339
RNASEH1	0.160651	-0.0108029	0.398052	-0.0271395	0.978348	0.99989				RNASEH1	17.627	-0.0347728	0.0289985	-1.19913	0.230479	0.617174
RNASEH1-AS1	0.0405014	-0.034461	1.16181	-0.0296614	0.976337	0.99989				RNASEH1-AS1	28.6612	0.0320734	0.0292996	1.09467	0.27366	0.632702
RPS7	20.8544	-0.0611199	0.0855654	-0.714307	0.475038	0.99989				RPS7	16.5	-0.0356742	0.0325069	-1.09743	0.272452	0.632205
CMPK2	0.0549782	-0.0971993	1.08578	-0.0895203	0.928668	0.99989				CMPK2	19.3641	-0.00418584	0.0226879	-0.184497	0.853624	0.917322
RSAD2	0.0321974	-0.0631581	1.6392	-0.0385299	0.969265	0.99989				RSAD2	24.2248	0.0527107	0.0357625	1.47391	0.140505	0.617174
RNF144A	0.0333032	-0.14289	1.41715	-0.10083	0.919686	0.99989				RNF144A	33.544	-0.0296146	0.0507401	-0.583653	0.559454	0.760419
AC010904.2	0.00293768	0.00699902	4.52057	0.00154826	0.998765	0.99989				AC010904.2	19.0556	-0.00212201	0.0228553	-0.0928452	0.926027	0.956632
LINC01871	0.236215	-0.284068	0.516937	-0.549521	0.582648	0.99989				LINC01871	24.1952	0.0583032	0.0396101	1.47193	0.14104	0.617174
LINC00299	0.00587663	0.0165637	4.52057	0.00366406	0.997077	0.99989				LINC00299	77.0289	-0.107812	0.0828477	-1.30133	0.193145	0.617174
LINC01814	0.00292524	0.00699902	4.52057	0.00154826	0.998765	0.99989				LINC01814	26.0012	0.0738743	0.0426708	1.73126	0.0834054	0.617174
ID2	1.56885	0.131596	0.273484	0.481181	0.630388	0.99989				ID2	20.4282	-0.0458289	0.030309	-1.51205	0.13052	0.617174
KIDINS220	0.377314	-0.142364	0.247907	-0.574261	0.565791	0.99989				KIDINS220	21.4518	-0.0577656	0.0352421	-1.63911	0.10119	0.617174
MBOAT2	0.0251846	0.0250864	1.64444	0.0152553	0.987829	0.99989				MBOAT2	18.5199	0.0145995	0.0251203	0.581186	0.561115	0.760601
ASAP2	0.00962957	0.0016963	3.36254	0.00050447	0.999597	0.99989				ASAP2	17.4438	-0.013816	0.0273152	-0.505799	0.612997	0.781368
ITGB1BP1	0.470368	0.0373913	0.224261	0.166731	0.867581	0.99989				ITGB1BP1	38.5475	0.0194773	0.0536917	0.362762	0.716783	0.836402
CPSF3	0.153156	0.0652045	0.410477	0.158851	0.873787	0.99989				CPSF3	41.2756	-0.000833374	0.0633585	-0.0131533	0.989505	0.994274
IAH1	0.47953	-0.229386	0.210286	-1.09083	0.275346	0.99989				IAH1	48.4715	-0.0439455	0.0670185	-0.655722	0.512003	0.747062
ADAM17	0.303112	-0.163032	0.280358	-0.581511	0.560896	0.99989				ADAM17	23.7222	-0.0467061	0.0374829	-1.24607	0.21274	0.617174
AC073195.1	0.0146369	-0.0929124	2.40242	-0.0386744	0.96915	0.99989				AC073195.1	37.5279	0.0266929	0.0535384	0.498575	0.618079	0.783641
YWHAQ	0.926934	-0.0468352	0.169933	-0.27561	0.782848	0.99989				YWHAQ	21.3115	0.0266088	0.0214346	1.2414	0.214459	0.617174
TAF1B	0.0913216	0.0515972	0.659632	0.0782213	0.937652	0.99989				TAF1B	29.6267	0.0772551	0.0465209	1.66065	0.0967828	0.617174
AC010969.2	0.0190668	0.0335942	2.04402	0.0164353	0.986887	0.99989				AC010969.2	20.7232	-0.0543545	0.0339439	-1.6013	0.10931	0.617174
GRHL1	0.0145082	0.0452786	3.30064	0.0137181	0.989055	0.99989				GRHL1	18.3496	-0.0575527	0.0318403	-1.80754	0.070678	0.617174
AC104794.2	0.0787166	0.0622424	0.792381	0.0785511	0.93739	0.99989				AC104794.2	29.333	-0.0300587	0.0427728	-0.702753	0.482209	0.736497
KLF11	0.160867	0.00161081	0.443089	0.0036354	0.997099	0.99989				KLF11	30.402	-0.0414597	0.0510588	-0.812	0.416792	0.704012
RRM2	0.0236767	0.144094	4.43971	0.0324556	0.974109	0.99989				RRM2	16.9244	-0.019552	0.0296022	-0.660491	0.508939	0.746892
HPCAL1	0.463982	-0.161319	0.211889	-0.761338	0.446455	0.99989				HPCAL1	20.1185	-0.0305403	0.0248641	-1.22829	0.219339	0.617174
ODC1	0.606516	0.245958	0.273757	0.898452	0.368945	0.99989				ODC1	27.6167	-0.0512473	0.0481587	-1.06413	0.287268	0.641401
AC007249.2	0.00487076	0.0133754	4.52057	0.0029588	0.997639	0.99989				AC007249.2	17.6373	-0.00366069	0.0263523	-0.138914	0.889518	0.93808
NOL10	0.12959	-0.0111681	0.480385	-0.0232483	0.981452	0.99989				NOL10	32.3831	-0.027635	0.0474649	-0.58222	0.560419	0.760568
RN7SL832P	0.0165871	-0.0588936	2.20686	-0.0266866	0.97871	0.99989				RN7SL832P	28.7815	0.0693957	0.0437827	1.585	0.112965	0.617174
PDIA6	0.897629	-0.181123	0.211423	-0.856685	0.391619	0.99989				PDIA6	20.0117	0.0055897	0.0218782	0.255492	0.798343	0.883938
PQLC3	0.370376	0.27593	0.241543	1.14237	0.253302	0.99989				PQLC3	40.2352	0.00527844	0.0533865	0.0988723	0.92124	0.954083
ROCK2	0.18318	0.0502751	0.389549	0.12906	0.897311	0.99989				ROCK2	17.7571	-0.00364826	0.0258883	-0.140923	0.887931	0.937152
E2F6	0.0398174	-0.0376497	1.25082	-0.0300999	0.975987	0.99989				E2F6	66.3723	-0.0874162	0.0804338	-1.08681	0.277121	0.634559
LPIN1	0.226884	0.0216461	0.3281	0.0659741	0.947398	0.99989				LPIN1	22.0503	-0.0504875	0.034813	-1.45025	0.146989	0.617174
MIR3681HG	0.00294644	0.00699902	4.52057	0.00154826	0.998765	0.99989				MIR3681HG	17.5949	-0.06105	0.0331271	-1.8429	0.0653435	0.617174
TRIB2	0.135926	-0.185524	0.540105	-0.343496	0.731226	0.99989				TRIB2	92.8179	-0.11861	0.0820637	-1.44534	0.148364	0.617174
NBAS	0.131806	0.0749423	0.488948	0.153273	0.878183	0.99989				NBAS	22.9383	-0.0631618	0.0415841	-1.51889	0.128789	0.617174
DDX1	0.217557	-0.0263367	0.312611	-0.0842476	0.93286	0.99989				DDX1	44.8686	-0.0208621	0.0600977	-0.347136	0.728489	0.842851
FAM49A	0.363353	-0.0985203	0.311961	-0.31581	0.752147	0.99989				FAM49A	23.3226	-0.049135	0.035359	-1.3896	0.164649	0.617174
SMC6	0.152751	0.144886	0.469226	0.308777	0.757491	0.99989				SMC6	30.8423	-0.0334281	0.0481878	-0.693705	0.487867	0.738996
GEN1	0.028662	0.0133871	1.64241	0.00815093	0.993497	0.99989				GEN1	23.4174	0.0491325	0.0390835	1.25712	0.208712	0.617174
AC079148.1	0.00389805	0.0101872	4.52057	0.00225353	0.998202	0.99989				AC079148.1	25.3481	0.0841363	0.0464022	1.8132	0.0698014	0.617174
RDH14	0.174799	-0.144312	0.373706	-0.386164	0.699375	0.99989				RDH14	19.8538	0.0235939	0.0245712	0.960227	0.336941	0.663581
LINC00954	0.0719126	-0.0153569	0.781328	-0.0196549	0.984319	0.99989				LINC00954	18.4152	0.0147596	0.0253482	0.582274	0.560382	0.760568
TTC32	0.134269	0.0504898	0.489024	0.103246	0.917768	0.99989				TTC32	60.3379	-0.0913881	0.0706968	-1.29268	0.196123	0.617174
AC013400.1	0.00683821	0.019755	4.3564	0.00453471	0.996382	0.99989				AC013400.1	23.0571	-0.0446767	0.0343387	-1.30106	0.193237	0.617174
WDR35	0.0171502	-0.0557053	2.20508	-0.0252623	0.979846	0.99989				WDR35	28.7259	-0.0254209	0.0397682	-0.639227	0.522675	0.750723
LAPTM4A	0.8761	-0.011308	0.206324	-0.0548068	0.956292	0.99989				LAPTM4A	20.0457	0.0196493	0.0355904	0.552095	0.580883	0.765957
PUM2	0.363516	0.00393135	0.224004	0.0175503	0.985998	0.99989				PUM2	18.8487	-0.0521808	0.0305447	-1.70834	0.0875735	0.617174
RHOB	1.99292	-0.154384	0.2967	-0.520335	0.60283	0.99989				RHOB	57.4568	-0.0747835	0.0754843	-0.990715	0.321825	0.656978
HS1BP3	0.112455	-0.145103	0.54168	-0.267875	0.788795	0.99989				HS1BP3	16.9	-0.0251031	0.0322009	-0.779577	0.43564	0.712955
AC012065.3	0.00385922	0.0101872	4.52057	0.00225353	0.998202	0.99989				AC012065.3	57.4373	-0.0828648	0.0681136	-1.21657	0.223769	0.617174
GDF7	0.00293377	-0.0206407	4.52057	-0.00456595	0.996357	0.99989				GDF7	18.9054	0.0112014	0.032649	0.343084	0.731535	0.84474
AC012065.4	0.0117544	-0.01956	2.79019	-0.00701028	0.994407	0.99989				AC012065.4	27.1204	-0.0283019	0.0357086	-0.792579	0.428023	0.708205
LDAH	0.0501712	0.0282511	1.05107	0.0268784	0.978557	0.99989				LDAH	24.7976	-0.0274693	0.0296924	-0.92513	0.354898	0.67208
KLHL29	0.0048649	0.0133754	4.52057	0.0029588	0.997639	0.99989				KLHL29	20.9784	0.0284803	0.0216478	1.31562	0.188301	0.617174
AC009242.1	0.00295616	0.00699902	4.52057	0.00154826	0.998765	0.99989				AC009242.1	17.5654	-0.00212509	0.0287534	-0.0739073	0.941084	0.965053
ATAD2B	0.2192	-0.193873	0.3221	-0.601903	0.547238	0.99989				ATAD2B	17.3168	-0.0344434	0.0296375	-1.16216	0.245172	0.622528
UBXN2A	0.136448	-0.0536964	0.439826	-0.122086	0.902831	0.99989				UBXN2A	22.8168	0.0478609	0.0397657	1.20357	0.228756	0.617174
MFSD2B	0.00386531	-0.0174525	4.52057	-0.00386068	0.99692	0.99989				MFSD2B	23.5521	0.0339851	0.0218926	1.55236	0.120577	0.617174
WDCP	0.0185317	0.0580464	2.0452	0.0283818	0.977358	0.99989				WDCP	30.9653	-0.0264077	0.0445203	-0.59316	0.553074	0.759946
FKBP1B	0.0183702	0.00276472	2.12012	0.00130404	0.99896	0.99989				FKBP1B	39.8361	0.0116715	0.0597273	0.195413	0.84507	0.912363
SF3B6	0.925735	-0.0046387	0.165482	-0.0280314	0.977637	0.99989				SF3B6	16.7147	-0.0279469	0.0345662	-0.808502	0.418802	0.704836
FAM228B	0.121298	0.119605	0.50583	0.236453	0.813081	0.99989				FAM228B	73.2363	-0.104236	0.0782176	-1.33265	0.182648	0.617174
TP53I3	0.0666127	-0.0865802	0.934967	-0.0926024	0.926219	0.99989				TP53I3	33.4634	0.0599881	0.0532288	1.12699	0.259749	0.625773
ITSN2	0.627788	-0.113244	0.208357	-0.54351	0.586779	0.99989				ITSN2	28.8395	0.0518073	0.036723	1.41076	0.158316	0.617174
NCOA1	0.366764	0.0139894	0.25819	0.0541824	0.95679	0.99989				NCOA1	36.1391	0.0385442	0.0563115	0.684482	0.493671	0.740581
PTRHD1	0.475303	-0.0103475	0.242562	-0.0426594	0.965973	0.99989				PTRHD1	23.114	0.0531789	0.0436461	1.21841	0.223067	0.617174
CENPO	0.00972821	-0.025941	3.15043	-0.0082341	0.99343	0.99989				CENPO	22.6551	0.0500651	0.0402283	1.24452	0.213307	0.617174
ADCY3	0.041009	0.0516489	1.22755	0.0420749	0.966439	0.99989				ADCY3	18.5095	0.012082	0.0245821	0.491496	0.623076	0.785861
DNAJC27	0.0437609	-0.0248963	1.18269	-0.0210506	0.983205	0.99989				DNAJC27	23.2448	0.0477859	0.0356354	1.34097	0.179931	0.617174
DNAJC27-AS1	0.0292633	-0.0174409	1.52111	-0.0114659	0.990852	0.99989				DNAJC27-AS1	19.165	0.0143007	0.0325351	0.439547	0.660265	0.807209
POMC	0.086297	0.0632963	0.733014	0.0863508	0.931188	0.99989				POMC	29.0394	-0.0332069	0.0429762	-0.772683	0.43971	0.714507
DNMT3A	0.131443	0.0962064	0.504797	0.190584	0.848851	0.99989				DNMT3A	25.5703	-0.0557663	0.0461433	-1.20855	0.226837	0.617174
DTNB	0.0439481	-0.107818	1.103	-0.0977496	0.922131	0.99989				DTNB	29.4389	-0.0150742	0.0361132	-0.417416	0.676374	0.815377
AC104699.1	0.00289444	-0.0206407	4.52057	-0.00456595	0.996357	0.99989				AC104699.1	19.2094	-0.0625968	0.0343474	-1.82246	0.0683851	0.617174
ASXL2	0.220293	-0.157697	0.317573	-0.496569	0.619493	0.99989				ASXL2	53.5899	-0.0599138	0.0742208	-0.807237	0.41953	0.704836
KIF3C	0.00728733	0.0229554	3.66232	0.006268	0.994999	0.99989				KIF3C	21.8401	-0.0533774	0.0356186	-1.49858	0.133982	0.617174
RAB10	0.632738	0.00883639	0.251523	0.0351315	0.971975	0.99989				RAB10	102.686	-0.112454	0.0850689	-1.32191	0.186198	0.617174
GAREM2	0.00391568	-0.0450922	4.52057	-0.0099749	0.992041	0.99989				GAREM2	27.0531	-0.0370643	0.0401205	-0.923826	0.355577	0.67245
HADHA	1.10023	0.051966	0.179483	0.289532	0.772174	0.99989				HADHA	23.8091	-0.0498518	0.0369494	-1.34919	0.177275	0.617174
HADHB	0.592837	0.0453069	0.226486	0.200043	0.841447	0.99989				HADHB	19.8958	0.0184741	0.036568	0.5052	0.613419	0.781603
ADGRF3	0.00587957	0.0197542	4.40178	0.00448777	0.996419	0.99989				ADGRF3	20.8006	0.0307904	0.022968	1.34058	0.180057	0.617174
SELENOI	0.0648462	0.0452471	0.839749	0.0538817	0.957029	0.99989				SELENOI	19.8236	-0.0549253	0.0343254	-1.60013	0.109569	0.617174
SLC35F6	0.19679	-0.0986009	0.370752	-0.265949	0.790279	0.99989				SLC35F6	19.4913	0.0221969	0.0236197	0.939761	0.34734	0.668292
CENPA	0.00337092	-0.0142643	4.52057	-0.00315542	0.997482	0.99989				CENPA	37.7459	-0.0361948	0.0610179	-0.593183	0.553058	0.759946
MAPRE3	0.0136107	0.0421004	2.51699	0.0167265	0.986655	0.99989				MAPRE3	17.7646	-0.00206502	0.032338	-0.0638574	0.949084	0.969975
TMEM214	0.124507	-0.0855793	0.502904	-0.17017	0.864876	0.99989				TMEM214	16.9016	-0.0276119	0.0303072	-0.911067	0.36226	0.675718
AGBL5	0.0165725	0.0272162	2.20726	0.0123303	0.990162	0.99989				AGBL5	41.0857	-0.0310084	0.0607022	-0.510828	0.609472	0.779522
OST4	3.40683	-0.0416953	0.113087	-0.3687	0.712351	0.99989				OST4	19.402	0.0156454	0.0318363	0.491432	0.623121	0.785861
EMILIN1	0.0125696	0.0112644	3.11672	0.0036142	0.997116	0.99989				EMILIN1	22.6675	-0.0246146	0.0249731	-0.985646	0.324307	0.657581
KHK	0.0204654	0.0367831	1.9723	0.0186498	0.98512	0.99989				KHK	16.6817	-0.026413	0.0314716	-0.839264	0.401321	0.700279
ABHD1	0.0107951	0.00489004	2.95625	0.00165414	0.99868	0.99989				ABHD1	27.1108	-0.0132321	0.0289176	-0.45758	0.647254	0.799709
PREB	0.180811	-0.306315	0.377441	-0.811557	0.417046	0.99989				PREB	60.1047	-0.0729441	0.0783977	-0.930436	0.352145	0.670568
SLC5A6	0.0560515	-0.0631815	0.933494	-0.0676828	0.946038	0.99989				SLC5A6	17.6777	-0.00121661	0.02975	-0.0408945	0.96738	0.980855
ATRAID	0.737013	0.214854	0.189866	1.13161	0.257797	0.99989				ATRAID	92.3368	-0.118942	0.0818976	-1.45233	0.14641	0.617174
CAD	0.0659063	-0.00365775	0.840226	-0.00435329	0.996527	0.99989				CAD	19.4221	-0.0531076	0.0318548	-1.66718	0.0954787	0.617174
UCN	0.0128198	-0.0163717	2.78158	-0.00588575	0.995304	0.99989				UCN	22.1411	0.0337709	0.0265169	1.27356	0.20282	0.617174
MPV17	0.159818	0.0382166	0.414787	0.0921354	0.92659	0.99989				MPV17	16.5071	-0.0339256	0.0322994	-1.05035	0.293558	0.644927
GTF3C2	0.129358	-0.293952	0.495851	-0.592823	0.5533	0.99989				GTF3C2	19.3499	-0.0334603	0.026698	-1.25329	0.210102	0.617174
AC074117.1	0.118964	-0.0281633	0.513483	-0.0548476	0.95626	0.99989				AC074117.1	19.6784	0.0175392	0.0220783	0.794409	0.426958	0.707328
EIF2B4	0.1288	0.117471	0.491568	0.238971	0.811128	0.99989				EIF2B4	18.3738	0.0110873	0.0268273	0.413283	0.679399	0.817148
SNX17	0.837563	0.060391	0.184695	0.326977	0.743685	0.99989				SNX17	18.8797	-0.045396	0.0290535	-1.5625	0.118171	0.617174
ZNF513	0.0429055	-0.0280845	1.16159	-0.0241775	0.980711	0.99989				ZNF513	19.0764	-0.0668594	0.0358831	-1.86325	0.0624266	0.617174
PPM1G	0.629738	-0.114833	0.197747	-0.580706	0.561439	0.99989				PPM1G	41.3131	-0.00688819	0.0502159	-0.137172	0.890895	0.938817
NRBP1	0.371901	0.073993	0.234762	0.315183	0.752623	0.99989				NRBP1	23.4424	0.0568902	0.0409028	1.39086	0.164267	0.617174
KRTCAP3	0.0220164	-0.0121201	1.79268	-0.00676087	0.994606	0.99989				KRTCAP3	47.0999	-0.0441488	0.0684338	-0.645132	0.518842	0.749105
IFT172	0.0194804	0.00595424	1.97428	0.00301591	0.997594	0.99989				IFT172	19.4453	0.0216782	0.0245866	0.881707	0.377935	0.684302
ZNF512	0.107681	0.0196877	0.542929	0.0362621	0.971073	0.99989				ZNF512	22.2331	0.00168203	0.0210379	0.0799526	0.936275	0.96206
CCDC121	0.0112682	0.0357206	2.79459	0.0127821	0.989802	0.99989				CCDC121	18.7974	0.00981319	0.033746	0.290796	0.771207	0.868133
GPN1	0.152609	0.111096	0.415531	0.26736	0.789192	0.99989				GPN1	58.9845	-0.0701582	0.0772789	-0.907857	0.363954	0.676148
SUPT7L	0.130044	-0.0664496	0.514454	-0.129165	0.897227	0.99989				SUPT7L	18.3529	-0.033843	0.0276462	-1.22414	0.220898	0.617174
SLC4A1AP	0.18206	0.0133672	0.352641	0.037906	0.969763	0.99989				SLC4A1AP	37.8302	0.00672865	0.0435068	0.154657	0.877091	0.931266
MRPL33	0.87323	0.180164	0.19027	0.946889	0.343695	0.99989				MRPL33	19.4541	-0.062019	0.0342817	-1.8091	0.0704357	0.617174
RBKS	0.0269114	0.0314635	1.56058	0.0201614	0.983915	0.99989				RBKS	39.9438	0.00916938	0.0582224	0.157489	0.87486	0.930226
BABAM2	0.235332	-0.0322321	0.284983	-0.113102	0.90995	0.99989				BABAM2	43.5411	-0.0343402	0.0632266	-0.54313	0.587041	0.76822
FOSL2	0.425779	-0.306197	0.303499	-1.00889	0.313028	0.99989				FOSL2	47.697	-0.0412307	0.0529551	-0.778598	0.436216	0.713122
AC104695.3	0.00395052	0.0101872	4.52057	0.00225353	0.998202	0.99989				AC104695.3	18.0035	-0.0263609	0.0272165	-0.968561	0.332764	0.661876
PLB1	0.0431057	-0.052537	1.18277	-0.0444187	0.964571	0.99989				PLB1	25.5033	0.0327053	0.0221579	1.47601	0.139941	0.617174
PPP1CB	0.836614	-0.131382	0.182786	-0.718775	0.47228	0.99989				PPP1CB	81.4855	-0.114488	0.082905	-1.38096	0.167293	0.617174
SPDYA	0.00387848	-0.0174525	4.52057	-0.00386068	0.99692	0.99989				SPDYA	29.5235	-0.0409645	0.0492347	-0.832024	0.405395	0.701375
TRMT61B	0.099816	0.0218221	0.599103	0.0364247	0.970944	0.99989				TRMT61B	20.5404	0.0274532	0.0306078	0.896933	0.369755	0.678735
WDR43	0.255026	-0.0154628	0.301977	-0.0512051	0.959162	0.99989				WDR43	18.3883	0.0065021	0.0239266	0.271752	0.785813	0.876272
TOGARAM2	0.00776945	-0.00468937	3.95179	-0.00118665	0.999053	0.99989				TOGARAM2	17.7594	-0.00829	0.0260252	-0.318537	0.750078	0.855115
CLIP4	0.148705	-0.095171	0.434291	-0.219141	0.82654	0.99989				CLIP4	17.8753	0.00168202	0.0270062	0.0622826	0.950338	0.970641
YPEL5	1.19642	-0.175387	0.177894	-0.985906	0.324179	0.99989				YPEL5	28.0497	-0.0440088	0.0456008	-0.965089	0.3345	0.66264
LBH	0.614781	-0.100092	0.226699	-0.441517	0.658839	0.99989				LBH	104.436	-0.107684	0.0838162	-1.28476	0.198876	0.617174
LCLAT1	0.0414257	-0.169476	1.18275	-0.14329	0.886061	0.99989				LCLAT1	33.8332	-0.0201448	0.0463863	-0.434284	0.664082	0.808758
GALNT14	0.00338387	-0.0174525	4.52057	-0.00386068	0.99692	0.99989				GALNT14	31.4794	0.0543633	0.0431941	1.25858	0.208181	0.617174
EHD3	0.0213562	-0.0982309	1.90726	-0.0515037	0.958924	0.99989				EHD3	18.2788	0.00486206	0.0298472	0.162898	0.870598	0.927892
AL121652.1	0.0141464	-0.00999105	2.40488	-0.00415448	0.996685	0.99989				AL121652.1	33.8416	-0.0309163	0.0514448	-0.60096	0.547867	0.759946
MEMO1	0.162773	0.00480171	0.403368	0.0119041	0.990502	0.99989				MEMO1	66.3579	-0.0859853	0.0748451	-1.14884	0.250621	0.62284
DPY30	0.354531	-0.238267	0.230706	-1.03277	0.301711	0.99989				DPY30	39.8968	0.0111625	0.0587239	0.190084	0.849243	0.914551
SPAST	0.129295	0.0621892	0.504245	0.123331	0.901845	0.99989				SPAST	60.9815	-0.0910052	0.0667059	-1.36428	0.172481	0.617174
AL121658.1	0.014156	0.0176494	2.40483	0.00733914	0.994144	0.99989				AL121658.1	89.154	-0.108729	0.0849344	-1.28016	0.20049	0.617174
SLC30A6	0.0566198	0.0473813	0.933236	0.0507709	0.959508	0.99989				SLC30A6	18.8784	0.011494	0.0319971	0.35922	0.71943	0.838014
NLRC4	0.123507	-0.00903378	0.568235	-0.015898	0.987316	0.99989				NLRC4	23.2816	0.0497886	0.0380959	1.30693	0.191238	0.617174
YIPF4	0.66026	0.0309203	0.204043	0.151538	0.879551	0.99989				YIPF4	24.6993	0.0594133	0.0389335	1.52602	0.127005	0.617174
AL133245.1	0.0461725	0.0399503	1.08514	0.0368159	0.970632	0.99989				AL133245.1	23.2586	-0.0406404	0.0331312	-1.22665	0.219955	0.617174
BIRC6	0.493849	0.101491	0.223702	0.45369	0.650052	0.99989				BIRC6	20.7342	0.025297	0.0215858	1.17193	0.241226	0.621309
TTC27	0.0504188	-0.0546708	1.01866	-0.0536692	0.957199	0.99989				TTC27	37.6154	-0.0366145	0.0634918	-0.576681	0.564155	0.761042
LTBP1	0.00868578	-0.0291407	3.92596	-0.00742257	0.994078	0.99989				LTBP1	25.5152	0.0374442	0.025984	1.44105	0.149572	0.617174
RASGRP3	0.0787579	0.1239	0.901883	0.137379	0.890731	0.99989				RASGRP3	27.7609	0.0822777	0.0449562	1.83017	0.0672239	0.617174
FAM98A	0.0672366	-0.0865799	0.862101	-0.100429	0.920004	0.99989				FAM98A	21.5766	0.0042398	0.0211845	0.200137	0.841374	0.910088
CRIM1	0.0165435	0.0516653	2.50223	0.0206477	0.983527	0.99989				CRIM1	28.316	0.0941192	0.0487493	1.93068	0.0535228	0.617174
FEZ2	0.258031	-0.312254	0.297843	-1.04838	0.294461	0.99989				FEZ2	41.9899	-0.00118563	0.0597169	-0.0198541	0.98416	0.99109
VIT	0.00295078	0.00699902	4.52057	0.00154826	0.998765	0.99989				VIT	91.7635	-0.130815	0.0849817	-1.53934	0.123722	0.617174
STRN	0.114335	-0.00689922	0.546049	-0.0126348	0.989919	0.99989				STRN	16.6781	-0.0273376	0.031143	-0.877809	0.380047	0.685986
HEATR5B	0.105252	-0.10044	0.578115	-0.173737	0.862072	0.99989				HEATR5B	17.1321	-0.0227999	0.0288421	-0.790505	0.429233	0.70873
GPATCH11	0.122217	0.0951526	0.557646	0.170632	0.864513	0.99989				GPATCH11	17.4075	-0.0394558	0.0302473	-1.30444	0.192083	0.617174
EIF2AK2	0.284665	-0.227147	0.283783	-0.800426	0.423464	0.99989				EIF2AK2	71.8368	-0.102012	0.081422	-1.25287	0.210251	0.617174
CEBPZOS	0.277672	-0.227059	0.253787	-0.894681	0.370957	0.99989				CEBPZOS	39.4851	0.0124431	0.054251	0.229362	0.818588	0.896874
CEBPZ	0.226331	0.163066	0.304097	0.53623	0.5918	0.99989				CEBPZ	17.9678	-0.00242584	0.0251542	-0.0964384	0.923172	0.95496
NDUFAF7	0.0618892	-0.0195993	0.884069	-0.0221694	0.982313	0.99989				NDUFAF7	36.655	-0.0341032	0.0579876	-0.588112	0.556457	0.760058
PRKD3	0.233961	-0.0353815	0.30793	-0.114901	0.908524	0.99989				PRKD3	20.9551	-0.00723442	0.0218553	-0.331015	0.740633	0.850477
QPCT	0.226321	-0.113255	0.437212	-0.259039	0.795606	0.99989				QPCT	33.6164	0.0110386	0.032756	0.336994	0.736122	0.847277
AC006369.1	0.0353254	-0.0535918	1.38581	-0.0386719	0.969152	0.99989				AC006369.1	21.0524	-0.00588274	0.0216109	-0.272212	0.785459	0.876163
CDC42EP3	0.992723	-0.110368	0.236086	-0.467492	0.640148	0.99989				CDC42EP3	17.4502	-0.0165691	0.0275346	-0.601757	0.547336	0.759946
LINC00211	0.0116917	0.0080784	2.94733	0.00274092	0.997813	0.99989				LINC00211	19.6729	-0.044154	0.0288317	-1.53144	0.125662	0.617174
RMDN2	0.0369517	0.0633478	1.30145	0.0486749	0.961178	0.99989				RMDN2	34.709	0.0396749	0.0479329	0.827717	0.407831	0.701824
CYP1B1	0.513621	-0.200867	0.443654	-0.452756	0.650725	0.99989				CYP1B1	24.5725	-0.0397445	0.0348934	-1.13903	0.254692	0.624039
CYP1B1-AS1	0.0245063	0.0771778	1.84388	0.0418562	0.966613	0.99989				CYP1B1-AS1	40.1634	-0.000141573	0.0499028	-0.00283698	0.997736	0.998589
ATL2	0.075739	-0.0578852	0.78219	-0.0740041	0.941007	0.99989				ATL2	31.402	-0.017801	0.0415014	-0.428924	0.667978	0.810953
HNRNPLL	0.0912573	0.0547854	0.681641	0.0803728	0.935941	0.99989				HNRNPLL	18.7907	0.015949	0.0263469	0.605348	0.544948	0.759206
GALM	0.188877	-0.235157	0.387371	-0.607059	0.543812	0.99989				GALM	28.6166	-0.0459756	0.0503625	-0.912892	0.361299	0.675284
SRSF7	2.39299	0.110726	0.128746	0.860033	0.389771	0.99989				SRSF7	20.1043	-0.00215826	0.0219582	-0.0982897	0.921702	0.954098
GEMIN6	0.133681	0.0536782	0.461515	0.116309	0.907408	0.99989				GEMIN6	31.4632	-0.0397297	0.0539832	-0.735964	0.461753	0.72567
DHX57	0.173077	0.153378	0.4211	0.364232	0.715685	0.99989				DHX57	28.8223	-0.045376	0.046879	-0.967939	0.333075	0.661925
MORN2	0.0401965	-0.00682081	1.25113	-0.00545173	0.99565	0.99989				MORN2	30.5413	-0.0419746	0.0514176	-0.816347	0.414302	0.703929
AC019171.1	0.00193815	0.00381081	4.52057	0.000842993	0.999327	0.99989				AC019171.1	20.7404	0.0268616	0.0344882	0.778862	0.436061	0.713122
SOS1	0.157179	0.0441131	0.414104	0.106527	0.915165	0.99989				SOS1	21.0128	-0.0349245	0.0271093	-1.28829	0.197647	0.617174
MAP4K3	0.0524668	-0.0238417	0.988138	-0.0241279	0.980751	0.99989				MAP4K3	31.2547	0.0642886	0.0465849	1.38003	0.167578	0.617174
AC007388.1	0.0309485	-0.0110646	1.55798	-0.00710191	0.994334	0.99989				AC007388.1	19.1435	0.00880357	0.0225056	0.391173	0.695669	0.825047
THUMPD2	0.0896806	-0.120624	0.679843	-0.177429	0.859172	0.99989				THUMPD2	33.659	-0.0238795	0.0474081	-0.5037	0.614472	0.781928
SLC8A1-AS1	0.00769553	-0.00468451	3.65158	-0.00128287	0.998976	0.99989				SLC8A1-AS1	19.5071	0.0210016	0.0279919	0.750273	0.45309	0.721358
SLC8A1	0.207087	0.0751787	0.459584	0.16358	0.870062	0.99989				SLC8A1	17.0754	-0.0151106	0.0288275	-0.524173	0.600158	0.774533
EML4	0.486293	-0.0905014	0.219546	-0.412222	0.680177	0.99989				EML4	21.8835	-0.0358282	0.0278023	-1.28868	0.197511	0.617174
COX7A2L	1.08138	-0.0289859	0.164216	-0.176511	0.859892	0.99989				COX7A2L	16.3753	-0.0385896	0.0343465	-1.12354	0.261209	0.625925
MTA3	0.0578032	-0.0844456	0.908239	-0.0929773	0.925922	0.99989				MTA3	18.2629	0.0078818	0.0248756	0.316848	0.751359	0.855692
OXER1	0.00963343	0.00169924	3.15177	0.000539137	0.99957	0.99989				OXER1	18.0524	-8.06e-05	0.0331185	-0.00243239	0.998059	0.998777
HAAO	0.012614	0.0389107	2.64563	0.0147075	0.988266	0.99989				HAAO	24.9042	0.078361	0.0456791	1.71547	0.0862597	0.617174
LINC02580	0.00293261	-0.0206407	4.52057	-0.00456595	0.996357	0.99989				LINC02580	64.8361	-0.0843864	0.0813811	-1.03693	0.299769	0.647803
ZFP36L2	5.77738	-0.0253223	0.13595	-0.186262	0.852239	0.99989				ZFP36L2	17.6213	-0.0160263	0.0271091	-0.591178	0.554401	0.759946
LINC01126	0.0242891	0.0495376	1.78973	0.0276789	0.977918	0.99989				LINC01126	18.8392	0.00128367	0.0231171	0.0555292	0.955717	0.974183
AC010883.1	0.013627	0.0144586	2.63917	0.00547846	0.995629	0.99989				AC010883.1	18.6088	-0.0488599	0.0297352	-1.64317	0.100349	0.617174
THADA	0.124477	0.0770768	0.511897	0.150571	0.880314	0.99989				THADA	21.5681	-0.0452625	0.031615	-1.43168	0.152236	0.617174
PLEKHH2	0.00392097	0.0101872	4.52057	0.00225353	0.998202	0.99989				PLEKHH2	19.0004	-0.0636978	0.0342346	-1.86063	0.0627967	0.617174
DYNC2LI1	0.0371623	0.0388954	1.30181	0.0298779	0.976164	0.99989				DYNC2LI1	22.1199	0.0257999	0.0210093	1.22802	0.219439	0.617174
ABCG8	0.00592151	0.016566	4.39919	0.0037657	0.996995	0.99989				ABCG8	18.2055	-0.0105792	0.025262	-0.418778	0.675378	0.815081
LRPPRC	0.302127	-0.138921	0.259569	-0.535198	0.592513	0.99989				LRPPRC	16.9796	-0.0350383	0.0312739	-1.12037	0.262556	0.626038
AC019129.2	0.00487566	-0.041904	4.52057	-0.00926963	0.992604	0.99989				AC019129.2	27.4277	0.0800227	0.0436683	1.83251	0.0668753	0.617174
PPM1B	0.338661	-0.131035	0.223553	-0.586148	0.557776	0.99989				PPM1B	23.1446	-0.0621535	0.0410659	-1.51351	0.13015	0.617174
SLC3A1	0.00194166	0.00381081	4.52057	0.000842993	0.999327	0.99989				SLC3A1	51.4505	-0.0539959	0.0717162	-0.75291	0.451504	0.720192
PREPL	0.129342	-0.020733	0.475578	-0.0435953	0.965227	0.99989				PREPL	16.5041	-0.0331746	0.0321471	-1.03196	0.302089	0.648413
CAMKMT	0.054185	0.0930977	0.959769	0.0970002	0.922726	0.99989				CAMKMT	29.3449	-0.0382884	0.046887	-0.816609	0.414152	0.703753
SRBD1	0.105127	-0.0143296	0.589785	-0.0242963	0.980616	0.99989				SRBD1	28.276	-0.0186441	0.0359465	-0.518663	0.603996	0.776864
PRKCE	0.0745792	0.0494893	0.78215	0.0632734	0.949549	0.99989				PRKCE	74.787	-0.108138	0.0784516	-1.37841	0.168077	0.617174
ATP6V1E2	0.0592514	-0.00152368	0.960535	-0.00158628	0.998734	0.99989				ATP6V1E2	16.9649	-0.0207823	0.0294165	-0.706484	0.479887	0.734746
RHOQ	0.49837	0.11896	0.28406	0.418783	0.675375	0.99989				RHOQ	37.5957	0.0256137	0.0570446	0.449012	0.653423	0.80349
PIGF	0.12841	0.123847	0.487956	0.253808	0.799644	0.99989				PIGF	24.6042	0.0670069	0.0413192	1.62169	0.10487	0.617174
CRIPT	0.175148	0.0768067	0.355809	0.215865	0.829093	0.99989				CRIPT	29.0446	0.0786979	0.0460254	1.70988	0.0872881	0.617174
SOCS5	0.053545	0.0346281	0.945882	0.0366093	0.970796	0.99989				SOCS5	69.6679	-0.110483	0.0733215	-1.50682	0.131856	0.617174
AC016722.3	0.00591405	-0.0387136	4.39957	-0.0087994	0.992979	0.99989				AC016722.3	18.9843	-0.0341157	0.0264906	-1.28784	0.197801	0.617174
MCFD2	0.212645	0.035543	0.329417	0.107897	0.914078	0.99989				MCFD2	28.6794	-0.0245748	0.0387	-0.635008	0.525423	0.751678
TTC7A	0.228384	0.113849	0.347851	0.327294	0.743446	0.99989				TTC7A	17.2273	-0.0109679	0.0296192	-0.370297	0.711161	0.832837
AC073283.1	0.00290963	0.00699902	4.52057	0.00154826	0.998765	0.99989				AC073283.1	19.0267	-0.0424224	0.0282702	-1.50061	0.133457	0.617174
CALM2	3.05239	-0.0178942	0.15623	-0.114537	0.908812	0.99989				CALM2	17.9421	0.00313929	0.0284136	0.110486	0.912024	0.949404
MSH2	0.0604799	0.0696991	0.949357	0.0734172	0.941474	0.99989				MSH2	17.4059	-0.0381799	0.0298424	-1.27938	0.200762	0.617174
KCNK12	0.0127159	0.0389107	2.6449	0.0147116	0.988262	0.99989				KCNK12	77.3801	-0.11549	0.0809053	-1.42748	0.153443	0.617174
MSH6	0.0765647	0.138788	0.782737	0.177311	0.859264	0.99989				MSH6	19.8932	0.0221143	0.0288945	0.765349	0.444064	0.715991
FBXO11	0.277125	-6.58e-05	0.277248	-0.000237424	0.999811	0.99989				FBXO11	21.0979	0.0269215	0.0409393	0.657596	0.510798	0.74693
AC079807.1	0.0136368	-0.0408209	2.51684	-0.0162191	0.98706	0.99989				AC079807.1	24.6208	0.0652566	0.0409177	1.59482	0.110751	0.617174
FOXN2	0.237738	-0.155221	0.309585	-0.501385	0.6161	0.99989				FOXN2	21.0624	0.0299164	0.0257932	1.15986	0.246108	0.622817
AC093635.1	0.011603	0.00808032	2.79154	0.00289457	0.99769	0.99989				AC093635.1	34.142	-0.0348551	0.0556535	-0.626287	0.531127	0.752342
PPP1R21	0.152938	-0.186615	0.430344	-0.433641	0.664549	0.99989				PPP1R21	23.1696	0.0476546	0.0337121	1.41357	0.157487	0.617174
STON1	0.0111946	0.00807834	2.95247	0.00273613	0.997817	0.99989				STON1	29.4092	0.0444635	0.035245	1.26155	0.20711	0.617174
ASB3	0.0462138	0.0952316	1.10325	0.0863187	0.931213	0.99989				ASB3	41.2467	-0.0231555	0.0442226	-0.523613	0.600548	0.774812
CHAC2	0.0220889	0.0495367	1.90684	0.0259784	0.979275	0.99989				CHAC2	23.7912	0.00585923	0.0207566	0.282282	0.777727	0.871765
ERLEC1	0.202235	0.0473918	0.399596	0.118599	0.905593	0.99989				ERLEC1	18.3939	0.00749973	0.0239379	0.313299	0.754053	0.857606
GPR75	0.00488883	-0.0142643	4.52057	-0.00315542	0.997482	0.99989				GPR75	18.8702	0.00840961	0.0304724	0.275974	0.782568	0.874807
PSME4	0.236268	0.0288154	0.297454	0.0968736	0.922827	0.99989				PSME4	29.6549	-0.0259681	0.0409096	-0.634769	0.525579	0.751678
ACYP2	0.184653	-0.0293998	0.388765	-0.0756234	0.939719	0.99989				ACYP2	21.0932	-0.0377171	0.0282795	-1.33373	0.182293	0.617174
AC008280.3	0.00486226	-0.0142643	4.52057	-0.00315542	0.997482	0.99989				AC008280.3	17.2503	-0.0355193	0.0304984	-1.16463	0.244169	0.622528
SPTBN1	0.29345	-0.0881152	0.269348	-0.327143	0.74356	0.99989				SPTBN1	17.7335	-0.0566756	0.0326494	-1.73589	0.0825838	0.617174
EML6	0.0136818	-0.148195	2.6393	-0.0561496	0.955223	0.99989				EML6	39.9848	-0.00166473	0.0478722	-0.0347745	0.97226	0.983763
RTN4	1.4879	0.162595	0.198836	0.817737	0.413507	0.99989				RTN4	25.4293	0.0495025	0.0352207	1.40549	0.159875	0.617174
CLHC1	0.0543964	-0.100387	1.01869	-0.0985451	0.921499	0.99989				CLHC1	17.5168	-0.00678387	0.0278912	-0.243226	0.80783	0.890921
RPS27A	39.7091	-0.046713	0.0866867	-0.538871	0.589976	0.99989				RPS27A	16.151	-0.0480896	0.0356344	-1.34953	0.177167	0.617174
MTIF2	0.117793	-0.166367	0.556497	-0.298954	0.764975	0.99989				MTIF2	26.4682	-0.0497506	0.0447881	-1.1108	0.266654	0.628621
AC012358.3	0.0186054	0.00276313	2.28927	0.00120699	0.999037	0.99989				AC012358.3	29.2615	-0.0109278	0.0336005	-0.325227	0.745009	0.852671
CCDC88A	0.838653	-0.379376	0.320965	-1.18199	0.237211	0.99989				CCDC88A	25.9393	0.0725922	0.0424468	1.71019	0.08723	0.617174
CFAP36	0.143551	-0.224864	0.484205	-0.464398	0.642363	0.99989				CFAP36	30.6299	-0.0323237	0.0462504	-0.698886	0.484623	0.737546
PPP4R3B	0.344782	-0.188233	0.246396	-0.763944	0.4449	0.99989				PPP4R3B	44.4497	-0.017754	0.0652933	-0.271912	0.78569	0.876272
AC015982.1	0.0332611	-0.0323277	1.38649	-0.0233161	0.981398	0.99989				AC015982.1	18.4004	-0.0417846	0.02884	-1.44884	0.147382	0.617174
PNPT1	0.154131	-0.183422	0.391461	-0.468558	0.639386	0.99989				PNPT1	18.757	0.00877327	0.0331469	0.264679	0.791257	0.879162
VRK2	0.0930725	0.0579737	0.681267	0.0850969	0.932184	0.99989				VRK2	38.452	0.0195021	0.0582313	0.334907	0.737695	0.848254
FANCL	0.0223827	0.0463493	1.7924	0.0258588	0.97937	0.99989				FANCL	22.2109	0.0313838	0.0213198	1.47205	0.141008	0.617174
AC007381.1	0.00487728	-0.0142643	4.52057	-0.00315542	0.997482	0.99989				AC007381.1	17.0843	-0.0154438	0.0292003	-0.528891	0.596881	0.772267
MIR4432HG	0.00289211	-0.0206407	4.52057	-0.00456595	0.996357	0.99989				MIR4432HG	52.3305	-0.0587957	0.0684692	-0.858717	0.390497	0.693349
BCL11A	0.563633	-0.354737	0.359451	-0.986885	0.323699	0.99989				BCL11A	20.1115	-0.0383023	0.0274114	-1.39731	0.162319	0.617174
PAPOLG	0.103249	-0.0483469	0.583334	-0.0828802	0.933947	0.99989				PAPOLG	17.9075	-0.0433812	0.0297409	-1.45864	0.144664	0.617174
REL	0.918566	0.323642	0.20143	1.60672	0.108115	0.99989				REL	16.6521	-0.0297324	0.0320818	-0.926767	0.354047	0.671741
PUS10	0.0444813	-0.0217077	1.10315	-0.019678	0.9843	0.99989				PUS10	22.32	-0.0488231	0.0352199	-1.38624	0.165675	0.617174
PEX13	0.0647095	-0.0653157	0.829208	-0.0787687	0.937217	0.99989				PEX13	17.7422	-0.0478528	0.0309664	-1.54531	0.12227	0.617174
KIAA1841	0.0297004	0.0133879	1.52104	0.00880183	0.992977	0.99989				KIAA1841	17.6253	-0.0134199	0.035733	-0.37556	0.707244	0.831005
C2orf74	0.164145	-0.0410619	0.392686	-0.104567	0.91672	0.99989				C2orf74	17.9368	-0.0322222	0.0282159	-1.14199	0.253459	0.623288
USP34	0.474126	-0.102157	0.220315	-0.463685	0.642873	0.99989				USP34	32.3481	-0.0273461	0.0477927	-0.572182	0.567199	0.761561
AC016727.1	0.0288093	0.0654807	1.55933	0.0419929	0.966504	0.99989				AC016727.1	18.9226	-0.0313104	0.0263446	-1.18849	0.234639	0.618455
XPO1	0.437189	-0.0814923	0.22615	-0.360347	0.718588	0.99989				XPO1	23.4934	0.0541121	0.0415078	1.30366	0.19235	0.617174
FAM161A	0.0147006	-0.0376326	2.51108	-0.0149866	0.988043	0.99989				FAM161A	26.683	0.0901075	0.0461208	1.95373	0.0507334	0.617174
CCT4	0.751908	0.111227	0.188341	0.590562	0.554814	0.99989				CCT4	35.2467	-0.0199238	0.0484546	-0.411185	0.680937	0.817942
COMMD1	0.283713	-0.017686	0.26406	-0.0669771	0.9466	0.99989				COMMD1	32.2146	-0.039423	0.0543588	-0.725236	0.468307	0.729415
B3GNT2	0.0990829	0.0186339	0.604614	0.0308194	0.975414	0.99989				B3GNT2	19.6793	0.0228466	0.0236525	0.965928	0.33408	0.66264
EHBP1	0.0651594	-0.00684606	0.85098	-0.00804491	0.993581	0.99989				EHBP1	21.0594	-0.0305828	0.0263099	-1.16241	0.24507	0.622528
AC009501.1	0.00390284	0.0101872	4.52057	0.00225353	0.998202	0.99989				AC009501.1	38.6244	-0.0171893	0.0465621	-0.369168	0.712002	0.833337
WDPCP	0.0529017	0.0314398	0.959406	0.0327701	0.973858	0.99989				WDPCP	27.6893	0.00411155	0.0239363	0.17177	0.863618	0.923693
MDH1	0.645774	-0.19006	0.186482	-1.01919	0.308114	0.99989				MDH1	25.8749	-0.0116566	0.0267305	-0.436078	0.66278	0.808209
UGP2	0.526883	0.124173	0.209077	0.593911	0.552571	0.99989				UGP2	18.1918	0.00483869	0.0296521	0.163182	0.870375	0.927791
VPS54	0.0767814	0.114336	0.722219	0.158312	0.874211	0.99989				VPS54	18.7316	0.0132378	0.028583	0.463136	0.643267	0.797601
PELI1	0.189795	-0.0656209	0.392265	-0.167287	0.867144	0.99989				PELI1	19.6604	0.0248727	0.0234014	1.06287	0.28784	0.641823
AC012368.1	0.0436523	-0.0769899	1.30111	-0.0591727	0.952815	0.99989				AC012368.1	16.8356	-0.0257146	0.0340222	-0.755818	0.449758	0.719746
LINC00309	0.0106884	0.032525	3.34603	0.00972047	0.992244	0.99989				LINC00309	23.6762	0.0431222	0.0319458	1.34985	0.177063	0.617174
LGALSL	0.0173505	0.0548358	3.77833	0.0145132	0.988421	0.99989				LGALSL	26.7683	0.0197784	0.0214235	0.923208	0.355899	0.67273
AC008074.3	0.0385504	0.0176316	1.25138	0.0140897	0.988758	0.99989				AC008074.3	18.3855	0.00915189	0.0242915	0.376753	0.706357	0.830673
AFTPH	0.333758	0.0737043	0.24735	0.297976	0.765722	0.99989				AFTPH	18.5894	-0.0283784	0.0264243	-1.07395	0.282845	0.638787
SERTAD2	0.280253	0.0593929	0.271106	0.219077	0.82659	0.99989				SERTAD2	52.7801	-0.0481371	0.0646333	-0.744772	0.456409	0.72234
AC007365.1	0.00388394	-0.0174525	4.52057	-0.00386068	0.99692	0.99989				AC007365.1	93.0678	-0.120052	0.0823747	-1.45739	0.145009	0.617174
LINC01800	0.0078502	0.0229556	3.64779	0.00629302	0.994979	0.99989				LINC01800	22.4321	0.0408082	0.0329514	1.23844	0.215554	0.617174
LINC02245	0.0214781	-0.0705927	2.19293	-0.0321911	0.97432	0.99989				LINC02245	48.6646	-0.0428258	0.0660131	-0.648748	0.516501	0.748138
SLC1A4	0.0407899	-0.166288	1.27601	-0.130319	0.896314	0.99989				SLC1A4	22.1003	0.0309654	0.0212948	1.45413	0.145911	0.617174
LINC02576	0.00295443	0.00699902	4.52057	0.00154826	0.998765	0.99989				LINC02576	24.277	0.0367481	0.0259523	1.41599	0.156779	0.617174
CEP68	0.121532	-0.0738799	0.492981	-0.149864	0.880872	0.99989				CEP68	26.6258	0.0833999	0.0444112	1.8779	0.0603948	0.617174
RAB1A	0.432955	-0.374803	0.253263	-1.4799	0.138901	0.99989				RAB1A	16.8897	-0.054332	0.0341533	-1.59083	0.111648	0.617174
ACTR2	2.38075	-0.0281893	0.154591	-0.182348	0.85531	0.99989				ACTR2	28.5269	-0.0402941	0.0458092	-0.879607	0.379072	0.685057
SPRED2	0.00865621	-0.0291324	3.37941	-0.00862055	0.993122	0.99989				SPRED2	17.8833	-0.0366083	0.0286487	-1.27784	0.201307	0.617174
MEIS1	0.0106248	-0.0227695	4.233	-0.00537904	0.995708	0.99989				MEIS1	19.9656	-0.0425602	0.0289951	-1.46784	0.142148	0.617174
ETAA1	0.0531219	0.0069872	1.00325	0.00696454	0.994443	0.99989				ETAA1	18.1189	0.00197784	0.0314117	0.0629651	0.949794	0.970456
C1D	0.403275	-0.106572	0.218359	-0.488058	0.625509	0.99989				C1D	19.6971	-0.0409541	0.0278929	-1.46826	0.142033	0.617174
WDR92	0.0633113	-0.0408634	0.872877	-0.0468146	0.962661	0.99989				WDR92	16.87	-0.0231833	0.0306163	-0.75722	0.448918	0.71893
PNO1	0.104436	-0.0696111	0.595079	-0.116978	0.906878	0.99989				PNO1	16.6318	-0.0336225	0.0343107	-0.979941	0.327115	0.65847
PPP3R1	0.2606	0.0814744	0.273979	0.297375	0.766181	0.99989				PPP3R1	34.3133	0.0511368	0.0524867	0.974281	0.329917	0.660392
AC017083.2	0.00774772	-0.00468449	3.65042	-0.00128327	0.998976	0.99989				AC017083.2	51.9572	-0.0572352	0.0696378	-0.821899	0.411134	0.702919
AC017083.1	0.0340016	0.0261418	1.38629	0.0188574	0.984955	0.99989				AC017083.1	22.2878	-0.0495311	0.0339821	-1.45756	0.144961	0.617174
PLEK	1.24757	-0.112217	0.224203	-0.500517	0.616711	0.99989				PLEK	20.2764	0.0225982	0.034824	0.648926	0.516386	0.748138
FBXO48	0.0282468	0.0070106	1.64183	0.00426999	0.996593	0.99989				FBXO48	37.3896	0.0222211	0.0603247	0.368359	0.712606	0.833829
APLF	0.01845	0.0304059	2.04542	0.0148653	0.98814	0.99989				APLF	16.6061	-0.0440345	0.0329259	-1.33738	0.181098	0.617174
ARHGAP25	0.393019	0.0779276	0.232301	0.335459	0.737279	0.99989				ARHGAP25	24.5433	-0.0412485	0.0345628	-1.19344	0.232698	0.61759
LINC01888	0.0048135	0.0133754	4.52057	0.0029588	0.997639	0.99989				LINC01888	42.3378	-0.00300964	0.0610722	-0.04928	0.960696	0.977129
GFPT1	0.142189	-0.000549536	0.472951	-0.00116193	0.999073	0.99989				GFPT1	27.3962	-0.042846	0.04267	-1.00413	0.315318	0.654696
NFU1	0.154296	0.0131727	0.423486	0.0311054	0.975186	0.99989				NFU1	27.0535	0.0951767	0.0472867	2.01276	0.0441403	0.617174
AAK1	0.919414	-0.162709	0.175789	-0.925591	0.354658	0.99989				AAK1	18.2808	-0.0318448	0.0272816	-1.16726	0.243106	0.622528
ANXA4	0.381042	0.0108682	0.293635	0.0370125	0.970475	0.99989				ANXA4	16.7358	-0.0335076	0.0312351	-1.07275	0.283381	0.638787
GMCL1	0.239211	0.148607	0.301872	0.492286	0.622517	0.99989				GMCL1	29.66	-0.0358762	0.0458733	-0.782071	0.434173	0.711826
SNRNP27	0.185584	0.0290619	0.359511	0.0808372	0.935571	0.99989				SNRNP27	38.0481	0.020612	0.0578217	0.356475	0.721485	0.838739
MXD1	0.269055	-0.028329	0.311787	-0.09086	0.927604	0.99989				MXD1	26.7999	-0.0246738	0.0348821	-0.707348	0.47935	0.734746
ASPRV1	0.00289063	-0.0206407	4.52057	-0.00456595	0.996357	0.99989				ASPRV1	25.6157	-0.0470299	0.0412753	-1.13942	0.254528	0.624039
PCBP1	2.5746	-0.274963	0.134777	-2.04013	0.0413378	0.99989				PCBP1	19.7127	0.0238237	0.0250922	0.949446	0.342394	0.66567
LINC01816	0.00583674	0.0165659	4.40355	0.00376195	0.996998	0.99989				LINC01816	20.2328	-0.0603071	0.0346632	-1.7398	0.0818937	0.617174
C2orf42	0.0361718	0.0325186	1.3563	0.0239759	0.980872	0.99989				C2orf42	24.1414	-0.0512706	0.0397006	-1.29143	0.196555	0.617174
TIA1	0.28866	-0.125561	0.251708	-0.498836	0.617895	0.99989				TIA1	47.3736	-0.046424	0.0510596	-0.909211	0.363239	0.676148
PCYOX1	0.0842928	0.136654	0.708062	0.192997	0.846961	0.99989				PCYOX1	21.8209	0.0264413	0.0211347	1.25108	0.210905	0.617174
SNRPG	0.876769	0.0256553	0.186219	0.13777	0.890422	0.99989				SNRPG	23.857	-0.0418097	0.0358354	-1.16671	0.243326	0.622528
FAM136A	0.228273	-0.176566	0.316724	-0.557474	0.577204	0.99989				FAM136A	57.4958	-0.0816806	0.0706637	-1.15591	0.24772	0.622817
TGFA	0.0117108	-0.01956	2.79058	-0.00700931	0.994407	0.99989				TGFA	18.5768	0.0104722	0.0236393	0.443	0.657765	0.805706
ADD2	0.0205397	0.0367818	2.11467	0.0173937	0.986123	0.99989				ADD2	35.181	-0.00860759	0.040417	-0.212969	0.831351	0.904239
TEX261	0.113278	-0.0993862	0.544918	-0.182387	0.855279	0.99989				TEX261	27.9041	0.060027	0.0395485	1.51781	0.129063	0.617174
NAGK	0.839225	0.0348934	0.263809	0.132268	0.894772	0.99989				NAGK	21.9002	-0.0460062	0.0307274	-1.49723	0.134332	0.617174
AC007881.3	0.0107809	-0.0503906	2.95639	-0.0170446	0.986401	0.99989				AC007881.3	17.722	-0.0332272	0.0286847	-1.15836	0.246718	0.622817
MCEE	0.113476	0.0696464	0.535579	0.130039	0.896535	0.99989				MCEE	23.7703	0.0359298	0.0231611	1.5513	0.12083	0.617174
MPHOSPH10	0.229688	-0.128769	0.290034	-0.44398	0.657057	0.99989				MPHOSPH10	18.0541	-0.0111203	0.0255408	-0.435395	0.663276	0.808241
PAIP2B	0.0337199	-0.0567802	1.41719	-0.0400655	0.968041	0.99989				PAIP2B	18.333	-0.00452372	0.0243169	-0.186032	0.852419	0.916545
ZNF638	0.435986	0.156097	0.226273	0.689859	0.490283	0.99989				ZNF638	19.5064	0.0244516	0.0271489	0.900648	0.367775	0.678318
AC007878.1	0.0234956	0.0739903	1.73923	0.042542	0.966067	0.99989				AC007878.1	18.4722	0.0103228	0.0238393	0.433015	0.665004	0.809353
DYSF	0.0990534	0.101556	0.720189	0.141013	0.88786	0.99989				DYSF	20.347	0.0212526	0.0216398	0.982105	0.326048	0.657781
EXOC6B	0.0184032	-0.0525163	2.12001	-0.0247717	0.980237	0.99989				EXOC6B	18.214	-0.00230319	0.0246131	-0.0935758	0.925446	0.956504
SPR	0.00867672	-0.0567725	3.379	-0.0168016	0.986595	0.99989				SPR	60.136	-0.0757422	0.0795323	-0.952346	0.340922	0.665491
SFXN5	0.125779	-0.0579386	0.548942	-0.105546	0.915943	0.99989				SFXN5	19.511	0.0211585	0.0257209	0.822621	0.410724	0.702919
RAB11FIP5	0.0166489	-0.0312531	2.20655	-0.0141638	0.988699	0.99989				RAB11FIP5	28.6988	-0.0395051	0.0451476	-0.875021	0.381563	0.687029
SMYD5	0.0370371	-0.102496	1.25112	-0.0819232	0.934708	0.99989				SMYD5	17.817	-0.0155975	0.0263893	-0.591056	0.554483	0.759946
PRADC1	0.0742889	-0.0887142	0.782018	-0.113443	0.90968	0.99989				PRADC1	16.5279	-0.0494523	0.0346673	-1.42648	0.153728	0.617174
CCT7	0.668507	-0.276585	0.188689	-1.46583	0.142695	0.99989				CCT7	23.4137	-0.000429527	0.0209919	-0.0204616	0.983675	0.990864
FBXO41	0.0423025	0.0271968	1.16178	0.0234097	0.981324	0.99989				FBXO41	29.0873	0.0447896	0.034312	1.30536	0.19177	0.617174
EGR4	0.00293237	0.00699902	4.52057	0.00154826	0.998765	0.99989				EGR4	22.9122	0.0513089	0.0414672	1.23734	0.215962	0.617174
ALMS1	0.0584376	-0.0568049	0.920581	-0.0617055	0.950797	0.99989				ALMS1	17.7569	-0.0320523	0.0284483	-1.12669	0.259875	0.625773
TPRKB	0.320625	-0.156188	0.241741	-0.646098	0.518216	0.99989				TPRKB	25.1373	0.00278079	0.0211665	0.131377	0.895477	0.941689
DUSP11	0.171189	0.0917541	0.369781	0.248131	0.804033	0.99989				DUSP11	18.9294	-0.0445392	0.0291081	-1.53013	0.125985	0.617174
STAMBP	0.165188	-0.142106	0.421688	-0.336994	0.736122	0.99989				STAMBP	43.7944	-0.0146075	0.0607784	-0.240341	0.810066	0.892374
DGUOK	0.604112	-0.106547	0.194133	-0.548836	0.583118	0.99989				DGUOK	19.0288	-0.0604265	0.033466	-1.80561	0.0709797	0.617174
DGUOK-AS1	0.0029162	0.00699902	4.52057	0.00154826	0.998765	0.99989				DGUOK-AS1	17.4206	-0.00958743	0.0330837	-0.289793	0.771975	0.868581
TET3	0.190702	-0.0101877	0.378879	-0.0268889	0.978548	0.99989				TET3	20.708	-0.0541586	0.0339406	-1.59569	0.110558	0.617174
BOLA3	0.195168	-0.040921	0.350025	-0.116909	0.906932	0.99989				BOLA3	20.3157	-0.0631664	0.0372665	-1.69499	0.0900768	0.617174
BOLA3-AS1	0.00486314	0.0133754	4.52057	0.0029588	0.997639	0.99989				BOLA3-AS1	35.7662	0.0420465	0.0547545	0.76791	0.442541	0.715415
MOB1A	1.17441	-0.0500258	0.190328	-0.262839	0.792674	0.99989				MOB1A	23.9471	-0.0503477	0.0383311	-1.31349	0.189017	0.617174
AC073263.2	0.00879593	-0.0291323	3.37675	-0.00862733	0.993116	0.99989				AC073263.2	19.5715	-0.0303376	0.0255394	-1.18787	0.234883	0.618455
MTHFD2	0.219635	-0.00150585	0.396447	-0.00379837	0.996969	0.99989				MTHFD2	26.3056	-0.0510861	0.0430773	-1.18592	0.235655	0.618455
SLC4A5	0.00741456	-0.00468956	3.96282	-0.00118339	0.999056	0.99989				SLC4A5	53.1798	-0.0642398	0.0698749	-0.919355	0.35791	0.67442
DCTN1	0.167929	-0.218633	0.379832	-0.575605	0.564882	0.99989				DCTN1	23.0697	0.0479378	0.0347155	1.38087	0.167317	0.617174
AC005041.1	0.00288746	-0.0206407	4.52057	-0.00456595	0.996357	0.99989				AC005041.1	29.8291	0.0655861	0.0436321	1.50316	0.132797	0.617174
C2orf81	0.00966112	-0.0535812	3.1514	-0.0170024	0.986435	0.99989				C2orf81	39.1053	-0.0300215	0.0584939	-0.513242	0.607782	0.778738
WDR54	0.188025	0.101785	0.385539	0.264007	0.791774	0.99989				WDR54	48.572	-0.037906	0.0629446	-0.602212	0.547033	0.759946
INO80B	0.0556763	0.0410047	0.946094	0.043341	0.96543	0.99989				INO80B	19.9277	0.0262853	0.0223798	1.17451	0.240191	0.620572
WBP1	0.0155426	-0.00361349	2.30025	-0.00157091	0.998747	0.99989				WBP1	31.1334	-0.0404429	0.056014	-0.722015	0.470286	0.730311
MOGS	0.185867	-0.0812489	0.3541	-0.229452	0.818518	0.99989				MOGS	33.2983	-0.0300437	0.0513034	-0.585609	0.558138	0.760058
MRPL53	0.0394097	0.0484607	1.20498	0.0402169	0.96792	0.99989				MRPL53	100.266	-0.103951	0.0843782	-1.23196	0.217964	0.617174
CCDC142	0.0572028	-0.0355408	0.920151	-0.0386249	0.969189	0.99989				CCDC142	38.6799	-0.0287248	0.0566451	-0.507103	0.612083	0.781041
TTC31	0.10761	-0.00157642	0.54379	-0.00289895	0.997687	0.99989				TTC31	18.7962	-0.0382317	0.0279471	-1.368	0.171311	0.617174
AC005041.3	0.000964428	0.000622598	4.52057	0.000137726	0.99989	0.99989				AC005041.3	17.2441	-0.00980704	0.0296951	-0.330258	0.741205	0.850877
LBX2-AS1	0.0106585	0.00488766	3.13822	0.00155746	0.998757	0.99989				LBX2-AS1	23.9394	0.0477471	0.0341605	1.39773	0.162194	0.617174
PCGF1	0.0495073	-0.0610475	1.05063	-0.0581058	0.953664	0.99989				PCGF1	16.9818	-0.0282235	0.0297267	-0.949431	0.342402	0.66567
AUP1	0.579082	0.0071537	0.215076	0.0332612	0.973466	0.99989				AUP1	28.0624	-0.0392292	0.0434078	-0.903736	0.366135	0.67703
HTRA2	0.133599	-0.0845255	0.485138	-0.17423	0.861685	0.99989				HTRA2	24.5884	-0.0566158	0.0429623	-1.3178	0.18757	0.617174
LOXL3	0.0242063	-0.0333837	1.7385	-0.0192026	0.98468	0.99989				LOXL3	17.7364	-0.00112001	0.0293224	-0.0381962	0.969531	0.982439
DOK1	0.147526	-0.0919866	0.427902	-0.214972	0.82979	0.99989				DOK1	23.7907	0.0389534	0.0254609	1.52993	0.126034	0.617174
M1AP	0.00481103	-0.041904	4.52057	-0.00926963	0.992604	0.99989				M1AP	26.6573	0.0751973	0.0423654	1.77497	0.0759027	0.617174
SEMA4F	0.021505	0.0155201	1.84833	0.00839681	0.9933	0.99989				SEMA4F	24.0889	0.0186206	0.0205003	0.908305	0.363717	0.676148
AC019069.1	0.0154738	-0.0620836	2.39855	-0.0258838	0.97935	0.99989				AC019069.1	36.6396	0.0313558	0.0559359	0.560566	0.575093	0.763576
HK2	0.153189	-0.0515733	0.500358	-0.103073	0.917905	0.99989				HK2	22.1712	0.0252936	0.0209723	1.20605	0.227798	0.617174
POLE4	0.700353	0.211914	0.222897	0.950729	0.341742	0.99989				POLE4	18.858	-0.0529742	0.0305885	-1.73183	0.0833033	0.617174
MRPL19	0.147627	-0.0303834	0.42914	-0.0708006	0.943556	0.99989				MRPL19	18.3599	-0.0323648	0.0273718	-1.18241	0.237042	0.618455
GCFC2	0.0799839	-0.149318	0.731321	-0.204176	0.838216	0.99989				GCFC2	25.6357	-0.0479665	0.0412085	-1.164	0.244426	0.622528
AC005034.3	0.00585052	-0.0110738	4.40283	-0.00251516	0.997993	0.99989				AC005034.3	17.1056	-0.0291961	0.0298217	-0.979021	0.32757	0.658862
SUCLG1	0.471194	0.0387119	0.221084	0.1751	0.861001	0.99989				SUCLG1	20.6766	0.029526	0.0251099	1.17587	0.239645	0.619874
DNAH6	0.00391224	0.0101872	4.52057	0.00225353	0.998202	0.99989				DNAH6	17.3554	-0.0522023	0.0321187	-1.62529	0.1041	0.617174
TRABD2A	0.376341	-0.15464	0.312465	-0.494904	0.620668	0.99989				TRABD2A	19.807	0.0181661	0.0219557	0.827396	0.408013	0.701824
TMSB10	31.1733	-0.0365078	0.0980755	-0.372241	0.709713	0.99989				TMSB10	16.1893	-0.0481799	0.034836	-1.38305	0.16665	0.617174
KCMF1	0.366182	-0.147479	0.229677	-0.642112	0.5208	0.99989				KCMF1	74.3842	-0.11367	0.0750219	-1.51515	0.129734	0.617174
TCF7L1	0.00387399	-0.0174525	4.52057	-0.00386068	0.99692	0.99989				TCF7L1	29.3047	-0.0414866	0.0479369	-0.865442	0.386796	0.690933
TGOLN2	1.10983	-0.0153817	0.176947	-0.0869282	0.930729	0.99989				TGOLN2	72.2701	-0.101997	0.0737585	-1.38285	0.16671	0.617174
RETSAT	0.0578979	0.0505695	0.933308	0.0541831	0.956789	0.99989				RETSAT	40.6016	5.72e-05	0.0635207	0.000900552	0.999281	0.999584
ELMOD3	0.148101	0.0983319	0.452031	0.217533	0.827793	0.99989				ELMOD3	19.9156	-0.0374247	0.0276376	-1.35412	0.175697	0.617174
CAPG	1.0048	-0.411385	0.249851	-1.64652	0.0996566	0.99989				CAPG	17.0734	-0.037112	0.0310779	-1.19416	0.232416	0.61759
MAT2A	0.570612	0.0993399	0.241134	0.411969	0.680362	0.99989				MAT2A	29.0436	0.0834082	0.0471587	1.76867	0.0769493	0.617174
GGCX	0.134781	0.121713	0.456337	0.266717	0.789687	0.99989				GGCX	36.7264	-0.0351598	0.0591445	-0.594472	0.552196	0.759946
VAMP8	1.82686	-0.056098	0.156622	-0.358175	0.720213	0.99989				VAMP8	42.1117	-0.020808	0.0456201	-0.456115	0.648307	0.800368
VAMP5	0.477603	-0.164451	0.248856	-0.660827	0.508723	0.99989				VAMP5	17.3978	-0.0173342	0.0276799	-0.626238	0.531159	0.752342
RNF181	0.505404	-0.140811	0.222755	-0.632137	0.527297	0.99989				RNF181	18.6814	0.0111867	0.0293215	0.381519	0.702818	0.829133
TMEM150A	0.0855856	-0.108924	0.67854	-0.160527	0.872466	0.99989				TMEM150A	27.6722	0.0663693	0.0406993	1.63072	0.102949	0.617174
USP39	0.15667	0.102394	0.402187	0.254592	0.799038	0.99989				USP39	20.9698	0.0276839	0.021619	1.28054	0.200357	0.617174
C2orf68	0.21787	0.106507	0.309193	0.344467	0.730495	0.99989				C2orf68	51.7037	-0.0533907	0.0726714	-0.734687	0.46253	0.726288
GNLY	3.71239	1.64736	0.903238	1.82384	0.0681759	0.99989				GNLY	17.3227	-0.0081406	0.0280618	-0.290096	0.771743	0.86851
ATOH8	0.00582544	0.0165659	4.40413	0.00376145	0.996999	0.99989				ATOH8	24.6867	0.0258339	0.0205952	1.25437	0.209709	0.617174
ST3GAL5	0.319296	0.189715	0.278807	0.680452	0.496218	0.99989				ST3GAL5	16.8582	-0.0271102	0.0300333	-0.90267	0.366701	0.677253
ST3GAL5-AS1	0.00384689	-0.0174525	4.52057	-0.00386068	0.99692	0.99989				ST3GAL5-AS1	89.7471	-0.124222	0.0825158	-1.50544	0.132211	0.617174
AC012511.1	0.00388369	-0.0450922	4.52057	-0.0099749	0.992041	0.99989				AC012511.1	22.4825	-0.0502902	0.035311	-1.42421	0.154386	0.617174
POLR1A	0.062728	-0.265177	0.884253	-0.299888	0.764262	0.99989				POLR1A	23.9732	-0.0544041	0.0396397	-1.37247	0.169919	0.617174
PTCD3	0.308885	0.0183795	0.26553	0.0692181	0.944816	0.99989				PTCD3	21.2087	-0.0314716	0.0260861	-1.20645	0.227644	0.617174
IMMT	0.409977	-0.187925	0.226944	-0.828064	0.407634	0.99989				IMMT	26.8481	-0.0478491	0.0443088	-1.0799	0.280187	0.637138
AC009309.1	0.0107153	0.0325303	2.95735	0.0109998	0.991224	0.99989				AC009309.1	30.0453	0.0564555	0.0408449	1.38219	0.166913	0.617174
MRPL35	0.147827	0.107752	0.43242	0.249183	0.803219	0.99989				MRPL35	21.1088	0.030839	0.0317214	0.972184	0.330959	0.660632
REEP1	0.0029464	-0.0206407	4.52057	-0.00456595	0.996357	0.99989				REEP1	16.9743	-0.0275659	0.0303386	-0.908606	0.363558	0.676148
KDM3A	0.138862	0.0111498	0.463221	0.0240702	0.980797	0.99989				KDM3A	20.6176	-0.0602961	0.0363024	-1.66094	0.0967257	0.617174
CHMP3	0.483349	0.397895	0.231033	1.72224	0.0850251	0.99989				CHMP3	22.8259	-0.0394509	0.0315817	-1.24917	0.211602	0.617174
RNF103	0.104336	-0.155722	0.60051	-0.259315	0.795392	0.99989				RNF103	18.4226	0.00734821	0.0294385	0.249612	0.802888	0.886841
RMND5A	0.192884	-0.0282625	0.341305	-0.082807	0.934005	0.99989				RMND5A	22.0228	0.0197416	0.020963	0.941732	0.34633	0.668252
CD8A	0.370719	-0.0391865	0.520679	-0.0752603	0.940008	0.99989				CD8A	21.5044	0.032519	0.0372752	0.872404	0.382988	0.687888
CD8B	0.337004	-0.3968	0.670607	-0.591704	0.554049	0.99989				CD8B	17.4526	-0.0467462	0.0311317	-1.50156	0.13321	0.617174
PLGLB1	0.0058434	0.0165659	4.4032	0.00376225	0.996998	0.99989				PLGLB1	25.0687	-0.0247611	0.0302804	-0.817728	0.413513	0.703753
LINC01943	0.0126705	0.0112687	2.78277	0.00404945	0.996769	0.99989				LINC01943	66.9659	-0.0894826	0.0793606	-1.12754	0.259512	0.625713
CYTOR	0.369975	-0.0127597	0.317217	-0.040224	0.967915	0.99989				CYTOR	16.7812	-0.0306294	0.0306924	-0.997948	0.318305	0.655558
AC133644.2	0.0293268	-0.128006	1.8967	-0.0674885	0.946193	0.99989				AC133644.2	28.8016	0.0385678	0.0316951	1.21684	0.223666	0.617174
RGPD2	0.00390977	-0.0174525	4.52057	-0.00386068	0.99692	0.99989				RGPD2	38.0148	-0.0200401	0.0500477	-0.40042	0.688847	0.821875
KRCC1	0.280773	0.230168	0.287514	0.800544	0.423396	0.99989				KRCC1	18.7761	0.0125749	0.0293763	0.428063	0.668606	0.81109
EIF2AK3	0.0576044	-0.00471176	0.90781	-0.00519024	0.995859	0.99989				EIF2AK3	21.1653	0.0305672	0.0250436	1.22056	0.222254	0.617174
AC062029.1	0.0382155	-0.0163855	1.22727	-0.0133512	0.989348	0.99989				AC062029.1	17.3025	-0.0100014	0.0284492	-0.351554	0.725173	0.840761
RPIA	0.260223	0.055422	0.258438	0.21445	0.830196	0.99989				RPIA	36.0631	-0.0210424	0.0507807	-0.414378	0.678597	0.816724
IGKC	6.61308	-0.0954175	0.494996	-0.192764	0.847144	0.99989				IGKC	17.3357	-0.0301175	0.0291888	-1.03181	0.302159	0.648451
IGKV4-1	0.0126082	0.0420693	4.52057	0.0093062	0.992575	0.99989				IGKV4-1	17.4849	-0.0133753	0.0272039	-0.49167	0.622953	0.785861
ANKRD20A8P	0.00196577	0.00381081	4.52057	0.000842993	0.999327	0.99989				ANKRD20A8P	19.5496	0.0111613	0.037838	0.294977	0.768012	0.865812
MAL	0.300168	-0.100681	0.386329	-0.260609	0.794394	0.99989				MAL	45.6696	-0.0358643	0.0635753	-0.564124	0.57267	0.762925
MRPS5	0.369562	0.138221	0.236301	0.584935	0.558591	0.99989				MRPS5	31.9887	-0.0394106	0.0574378	-0.686143	0.492623	0.74007
ZNF514	0.0657941	0.131358	0.829384	0.15838	0.874158	0.99989				ZNF514	101.351	-0.110845	0.0835884	-1.32608	0.184815	0.617174
ZNF2	0.0175113	-0.0833451	2.12258	-0.0392659	0.968678	0.99989				ZNF2	31.5382	-0.028488	0.0461825	-0.616857	0.537329	0.755609
FAHD2A	0.0952592	0.0430861	0.668282	0.064473	0.948594	0.99989				FAHD2A	17.3546	-0.0101372	0.0308872	-0.328202	0.742759	0.851569
AC009237.14	0.00439366	0.0133754	4.52057	0.0029588	0.997639	0.99989				AC009237.14	36.8253	-0.0178471	0.0493043	-0.361979	0.717368	0.8367
LINC00342	0.0474367	0.0463269	1.06786	0.0433828	0.965396	0.99989				LINC00342	21.5403	0.03323	0.022624	1.46879	0.141888	0.617174
ANKRD36C	0.188498	-0.216286	0.347171	-0.622996	0.533287	0.99989				ANKRD36C	90.7066	-0.123735	0.0829556	-1.49158	0.135809	0.617174
[truncated: 13,225 more rows]
